# Supplementary material for: Double cross-linked 3D layered PBI proton exchange membranes for stable fuel cell performance above 200 °C
Source: Nat Commun. 2024 Apr 22;15:3409. doi: 10.1038/s41467-024-47627-4 (PMC11035571; doi:10.1038/s41467-024-47627-4)
Supplement: Supplementary file 6 — Source Data [file 41467_2024_47627_MOESM6_ESM.xlsx]

## Sheet: Fig.1i
Fig.1i	m-PBI-D		Fit Peak		Peak 2
	2θ (degree)	Intensity (a.u.)	2θ (degree)	Intensity (a.u.)	2θ (degree)	Intensity (a.u.)
	4.3089	58.5462	4.3089	41.2179	4.3089	41.2179
	4.33516	-82.6049	4.65426	48.767	4.83752	53.2455
	4.36142	10.2439	4.99963	57.503	5.86218	85.5026
	4.38768	42.0928	5.345	67.574	6.84415	130.894
	4.41394	20.9416	5.69036	79.1396	7.78435	191.784
	4.4402	4.79045	6.03573	92.3703	8.68367	269.937
	4.46646	-46.3607	6.3811	107.447	9.54303	366.243
	4.49272	32.4881	6.72646	124.561	10.3633	480.542
	4.51898	51.337	7.07183	143.911	11.1455	611.584
	4.54524	29.1858	7.41719	165.703	11.8904	757.11
	4.5715	44.0347	7.76256	190.148	12.599	914.052
	4.59776	14.8835	8.10793	217.459	13.2722	1078.8
	4.62402	5.73236	8.45329	247.85	13.9108	1247.49
	4.65029	27.5812	8.79866	281.529	14.5159	1416.32
	4.67655	120.43	9.14403	318.7	15.0882	1581.75
	4.70281	98.2789	9.48939	359.556	15.6288	1740.71
	4.72907	-38.8723	9.83476	404.273	16.1385	1890.74
	4.75533	48.9766	10.1801	453.01	16.6182	2029.97
	4.78159	-35.1746	10.5255	505.9	17.0688	2157.17
	4.80785	52.6743	10.8709	563.05	17.4913	2271.68
	4.83411	-2.47689	11.2162	624.53	17.8865	2373.36
	4.86037	66.3719	11.5616	690.374	18.2554	2462.46
	4.88663	71.2208	11.907	760.572	18.5989	2539.56
	4.91289	53.0696	12.2523	835.065	18.9179	2605.46
	4.93915	95.9185	12.5977	913.745	19.2132	2661.12
	4.96541	47.7673	12.943	996.448	19.4858	2707.58
	4.99167	143.616	13.2884	1082.95	19.7367	2745.9
	5.01793	138.465	13.6338	1172.97	19.9666	2777.13
	5.04419	66.3139	13.9792	1266.16	20.1765	2802.27
	5.07045	81.1627	14.3245	1362.13	20.3674	2822.25
	5.09671	125.012	14.6699	1460.39	20.5402	2837.9
	5.12298	51.8604	15.0152	1560.44	20.6956	2850
	5.14924	-1.29077	15.3606	1661.68	20.8347	2859.2
	5.1755	77.5581	15.706	1763.49	20.9584	2866.07
	5.20176	130.407	16.0513	1865.19	21.0676	2871.12
	5.22802	78.2558	16.3967	1966.06	21.1631	2874.74
	5.25428	123.105	16.7421	2065.37	21.2459	2877.27
	5.28054	58.9534	17.0875	2162.33	21.3169	2879
	5.3068	58.8023	17.4328	2256.16	21.377	2880.14
	5.33306	65.6511	17.7782	2346.08	21.4271	2880.87
	5.35932	103.5	18.1236	2431.31	21.4681	2881.31
	5.38558	97.3488	18.4689	2511.09	21.5009	2881.56
	5.41184	99.1977	18.8143	2584.69	21.5265	2881.7
	5.4381	82.0465	19.1596	2651.43	21.5457	2881.77
	5.46436	27.8954	19.505	2710.66	21.5595	2881.79
	5.49062	118.744	19.8504	2761.82	21.5688	2881.81
	5.51688	112.593	20.1957	2804.4	21.5743	2881.81
	5.54314	106.442	20.5411	2837.98	21.5772	2881.81
	5.56941	109.291	20.8865	2862.22	21.5783	2881.81
	5.59567	143.14	21.2318	2876.88	21.5784	2881.81
	5.62193	87.9884	21.5772	2881.81	21.5786	2881.81
	5.64819	139.837	21.9226	2876.95	21.5795	2881.81
	5.67445	111.686	22.2679	2862.36	21.5821	2881.81
	5.70071	155.535	22.6133	2838.19	21.5871	2881.81
	5.72697	138.384	22.9587	2804.68	21.5954	2881.8
	5.75323	96.2326	23.304	2762.16	21.6077	2881.77
	5.77949	41.0815	23.6494	2711.06	21.6248	2881.72
	5.80575	119.93	23.9948	2651.88	21.6477	2881.61
	5.83201	158.779	24.3401	2585.19	21.6771	2881.41
	5.85827	174.628	24.6855	2511.64	21.7138	2881.06
	5.88453	191.477	25.0309	2431.9	21.7585	2880.48
	5.91079	218.326	25.3762	2346.7	21.8123	2879.57
	5.93705	195.175	25.7216	2256.81	21.8757	2878.18
	5.96331	151.023	26.067	2163.01	21.9498	2876.16
	5.98957	215.872	26.4123	2066.07	22.0351	2873.26
	6.01583	124.721	26.7577	1966.78	22.1327	2869.23
	6.0421	177.57	27.1031	1865.91	22.2432	2863.73
	6.06836	141.419	27.4484	1764.22	22.3676	2856.36
	6.09462	185.268	27.7938	1662.4	22.5066	2846.67
	6.12088	106.116	28.1392	1561.15	22.661	2834.11
	6.14714	164.965	28.4845	1461.1	22.8316	2818.07
	6.1734	232.814	28.8299	1362.82	23.0193	2797.85
	6.19966	151.663	29.1753	1266.84	23.2248	2772.68
	6.22592	252.512	29.5206	1173.62	23.449	2741.72
	6.25218	168.361	29.866	1083.58	23.6928	2704.06
	6.27844	156.209	30.2114	997.052	23.9567	2658.77
	6.3047	139.058	30.5567	914.322	24.2419	2604.9
	6.33096	179.907	30.9021	835.612	24.5489	2541.51
	6.35722	180.756	31.2475	761.088	24.8787	2467.76
	6.38348	118.605	31.5928	690.86	25.232	2382.91
	6.40974	183.454	31.9382	624.985	25.6096	2286.43
	6.436	191.303	32.2836	563.473	26.0125	2178.04
	6.46226	336.151	32.6289	506.293	26.4413	2057.83
	6.48852	173	32.9743	453.372	26.8969	1926.28
	6.51479	257.849	33.3197	404.606	27.3801	1784.37
	6.54105	243.698	33.665	359.861	27.8917	1633.61
	6.56731	248.547	34.0104	318.978	28.4326	1476.05
	6.59357	198.396	34.3558	281.781	29.0035	1314.26
	6.61983	268.244	34.7011	248.078	29.6052	1151.26
	6.64609	206.093	35.0465	217.665	30.2386	990.379
	6.67235	268.942	35.3919	190.333	30.9045	835.075
	6.69861	280.791	35.7372	165.868	31.6037	688.721
	6.72487	199.64	36.0826	144.058	32.337	554.349
	6.75113	233.489	36.428	124.691	33.1052	434.412
	6.77739	273.338	36.7733	107.562	33.9091	330.583
	6.80365	311.186	37.1187	92.4711	34.7495	243.624
	6.82991	251.035	37.4641	79.2279	35.6273	173.357
	6.85617	262.884	37.8094	67.6511	36.5433	118.734
	6.88243	208.733	38.1548	57.57	37.0158	96.7656
	6.90869	185.582	38.5001	48.825	38.5001	48.825
	6.93495	231.431
	6.96122	188.279
	6.98748	240.128
	7.01374	341.977
	7.04	321.826
	7.06626	278.675
	7.09252	311.524
	7.11878	322.372
	7.14504	267.221
	7.1713	365.07
	7.19756	330.919
	7.22382	250.768
	7.25008	308.617
	7.27634	305.466
	7.3026	299.314
	7.32886	321.163
	7.35512	285.012
	7.38138	256.861
	7.40764	323.71
	7.43391	327.559
	7.46017	316.407
	7.48643	342.256
	7.51269	280.105
	7.53895	284.954
	7.56521	341.803
	7.59147	383.652
	7.61773	331.501
	7.64399	349.349
	7.67025	325.198
	7.69651	363.047
	7.72277	318.896
	7.74903	319.745
	7.77529	419.594
	7.80155	312.442
	7.82781	333.291
	7.85407	334.14
	7.88033	346.989
	7.9066	317.838
	7.93286	410.687
	7.95912	380.535
	7.98538	346.384
	8.01164	339.233
	8.0379	344.082
	8.06416	402.931
	8.09042	357.78
	8.11668	457.629
	8.14294	412.477
	8.1692	414.326
	8.19546	358.175
	8.22172	370.024
	8.24798	377.873
	8.27424	454.722
	8.3005	375.57
	8.32676	421.419
	8.35302	367.268
	8.37929	397.117
	8.40555	402.966
	8.43181	404.815
	8.45807	384.664
	8.48433	386.512
	8.51059	420.361
	8.53685	512.21
	8.56311	414.059
	8.58937	399.908
	8.61563	463.757
	8.64189	419.605
	8.66815	432.454
	8.69441	381.303
	8.72067	472.152
	8.74693	387.001
	8.77319	336.85
	8.79945	484.698
	8.82572	486.547
	8.85198	433.396
	8.87824	454.245
	8.9045	419.094
	8.93076	432.943
	8.95702	488.792
	8.98328	485.64
	9.00954	489.489
	9.0358	416.338
	9.06206	392.187
	9.08832	467.036
	9.11458	444.885
	9.14084	499.733
	9.1671	473.582
	9.19336	509.431
	9.21962	508.28
	9.24588	478.129
	9.27214	574.978
	9.29841	485.827
	9.32467	552.675
	9.35093	580.524
	9.37719	527.373
	9.40345	466.222
	9.42971	484.071
	9.45597	616.92
	9.48223	603.768
	9.50849	468.617
	9.53475	580.466
	9.56101	583.315
	9.58727	484.164
	9.61353	512.013
	9.63979	467.861
	9.66605	588.71
	9.69231	580.559
	9.71857	435.408
	9.74483	548.257
	9.7711	600.106
	9.79736	616.955
	9.82362	609.803
	9.84988	588.652
	9.87614	600.501
	9.9024	559.35
	9.92866	583.199
	9.95492	559.048
	9.98118	665.896
	10.0074	585.745
	10.0337	582.594
	10.06	618.443
	10.0862	603.292
	10.1125	645.141
	10.1387	625.99
	10.165	729.838
	10.1913	578.687
	10.2175	570.536
	10.2438	630.385
	10.27	589.234
	10.2963	707.083
	10.3226	664.931
	10.3488	614.78
	10.3751	688.629
	10.4014	701.478
	10.4276	601.327
	10.4539	671.176
	10.4801	618.024
	10.5064	668.873
	10.5327	761.722
	10.5589	708.571
	10.5852	673.42
	10.6114	699.269
	10.6377	709.118
	10.6639	763.966
	10.6902	689.815
	10.7165	635.664
	10.7427	673.513
	10.769	708.362
	10.7953	748.211
	10.8215	654.059
	10.8478	754.908
	10.874	694.757
	10.9003	678.606
	10.9266	692.455
	10.9528	737.304
	10.9791	775.152
	11.0053	712.001
	11.0316	707.85
	11.0579	827.699
	11.0841	840.548
	11.1104	785.397
	11.1366	718.246
	11.1629	787.094
	11.1892	796.943
	11.2154	740.792
	11.2417	734.641
	11.268	776.49
	11.2942	825.339
	11.3205	877.187
	11.3467	827.036
	11.373	773.885
	11.3993	804.734
	11.4255	816.583
	11.4518	828.432
	11.478	869.281
	11.5043	874.129
	11.5305	906.978
	11.5568	842.827
	11.5831	785.676
	11.6093	829.525
	11.6356	797.374
	11.6619	841.222
	11.6881	872.071
	11.7144	929.92
	11.7406	917.769
	11.7669	885.618
	11.7932	926.467
	11.8194	889.315
	11.8457	918.164
	11.8719	949.013
	11.8982	956.862
	11.9245	1018.71
	11.9507	923.56
	11.977	932.409
	12.0032	939.257
	12.0295	862.106
	12.0558	1001.96
	12.082	903.804
	12.1083	981.653
	12.1346	875.502
	12.1608	904.35
	12.1871	885.199
	12.2133	961.048
	12.2396	1014.9
	12.2659	959.746
	12.2921	1018.59
	12.3184	971.444
	12.3446	945.292
	12.3709	908.141
	12.3971	957.99
	12.4234	935.839
	12.4497	1021.69
	12.4759	960.537
	12.5022	976.385
	12.5284	1004.23
	12.5547	1051.08
	12.581	1115.93
	12.6072	998.781
	12.6335	1040.63
	12.6598	1027.48
	12.686	999.327
	12.7123	1118.18
	12.7385	1070.03
	12.7648	1093.87
	12.7911	1139.72
	12.8173	1045.57
	12.8436	1124.42
	12.8698	1094.27
	12.8961	1037.12
	12.9224	1024.97
	12.9486	1173.82
	12.9749	1033.66
	13.0011	1019.51
	13.0274	1121.36
	13.0537	1036.21
	13.0799	1132.06
	13.1062	1095.91
	13.1325	1102.76
	13.1587	1126.61
	13.185	1259.46
	13.2112	1262.3
	13.2375	1164.15
	13.2637	1225
	13.29	1222.85
	13.3163	1238.7
	13.3425	1161.55
	13.3688	1182.4
	13.395	1221.25
	13.4213	1163.09
	13.4476	1122.94
	13.4738	1311.79
	13.5001	1260.64
	13.5264	1241.49
	13.5526	1241.34
	13.5789	1169.19
	13.6051	1298.04
	13.6314	1295.89
	13.6577	1218.73
	13.6839	1244.58
	13.7102	1239.43
	13.7364	1308.28
	13.7627	1225.13
	13.789	1202.98
	13.8152	1233.83
	13.8415	1252.68
	13.8677	1267.53
	13.894	1259.37
	13.9203	1271.22
	13.9465	1286.07
	13.9728	1305.92
	13.9991	1235.77
	14.0253	1321.62
	14.0516	1251.47
	14.0778	1341.32
	14.1041	1375.16
	14.1303	1314.01
	14.1566	1271.86
	14.1829	1373.71
	14.2091	1342.56
	14.2354	1349.41
	14.2616	1308.26
	14.2879	1316.11
	14.3142	1402.96
	14.3404	1364.8
	14.3667	1416.65
	14.393	1312.5
	14.4192	1459.35
	14.4455	1437.2
	14.4717	1408.05
	14.498	1423.9
	14.5243	1356.75
	14.5505	1408.6
	14.5768	1401.44
	14.603	1465.29
	14.6293	1395.14
	14.6556	1456.99
	14.6818	1455.84
	14.7081	1399.69
	14.7343	1362.54
	14.7606	1444.39
	14.7869	1479.23
	14.8131	1448.08
	14.8394	1469.93
	14.8657	1518.78
	14.8919	1396.63
	14.9182	1491.48
	14.9444	1632.33
	14.9707	1491.18
	14.997	1506.03
	15.0232	1515.87
	15.0495	1628.72
	15.0757	1493.57
	15.102	1589.42
	15.1282	1608.27
	15.1545	1594.12
	15.1808	1548.97
	15.207	1568.82
	15.2333	1547.67
	15.2596	1474.51
	15.2858	1457.36
	15.3121	1595.21
	15.3383	1497.06
	15.3646	1606.91
	15.3909	1651.76
	15.4171	1599.61
	15.4434	1570.46
	15.4696	1634.3
	15.4959	1657.15
	15.5222	1588
	15.5484	1652.85
	15.5747	1733.7
	15.6009	1690.55
	15.6272	1632.4
	15.6535	1598.25
	15.6797	1652.1
	15.706	1693.94
	15.7322	1774.79
	15.7585	1658.64
	15.7848	1701.49
	15.811	1756.34
	15.8373	1658.19
	15.8636	1719.04
	15.8898	1714.89
	15.9161	1757.74
	15.9423	1749.58
	15.9686	1706.43
	15.9948	1746.28
	16.0211	1817.13
	16.0474	1750.98
	16.0736	1822.83
	16.0999	1707.68
	16.1261	1727.53
	16.1524	1846.37
	16.1787	1812.22
	16.2049	1807.07
	16.2312	1720.92
	16.2575	1877.77
	16.2837	1821.62
	16.31	1903.47
	16.3362	1816.32
	16.3625	1728.17
	16.3888	1891.01
	16.415	1817.86
	16.4413	1845.71
	16.4675	1824.56
	16.4938	1856.41
	16.5201	1866.26
	16.5463	1919.11
	16.5726	1907.96
	16.5988	1990.81
	16.6251	2018.65
	16.6514	2112.5
	16.6776	1859.35
	16.7039	1966.2
	16.7301	2026.05
	16.7564	1903.9
	16.7827	2117.75
	16.8089	1891.6
	16.8352	2034.44
	16.8615	1984.29
	16.8877	1824.14
	16.914	1861.99
	16.9402	1979.84
	16.9665	1976.69
	16.9928	2084.54
	17.019	2066.39
	17.0453	1989.24
	17.0715	2100.08
	17.0978	1925.93
	17.1241	2020.78
	17.1503	2084.63
	17.1766	1997.48
	17.2028	2195.33
	17.2291	2029.18
	17.2554	2052.03
	17.2816	2091.87
	17.3079	2117.72
	17.3341	2049.57
	17.3604	2078.42
	17.3867	2194.27
	17.4129	2288.12
	17.4392	2103.97
	17.4654	2152.82
	17.4917	1993.67
	17.518	2140.51
	17.5442	2121.36
	17.5705	2166.21
	17.5967	2154.06
	17.623	2311.91
	17.6493	2279.76
	17.6755	2136.61
	17.7018	2269.46
	17.728	2150.31
	17.7543	2136.15
	17.7806	2337
	17.8068	2202.85
	17.8331	2277.7
	17.8593	2194.55
	17.8856	2222.4
	17.9119	2204.25
	17.9381	2272.1
	17.9644	2203.94
	17.9906	2337.79
	18.0169	2396.64
	18.0432	2465.49
	18.0694	2368.34
	18.0957	2280.19
	18.122	2270.04
	18.1482	2181.89
	18.1745	2357.74
	18.2007	2347.58
	18.227	2210.43
	18.2533	2333.28
	18.2795	2293.13
	18.3058	2338.98
	18.332	2360.83
	18.3583	2387.68
	18.3846	2496.53
	18.4108	2289.38
	18.4371	2617.22
	18.4633	2377.07
	18.4896	2266.92
	18.5159	2383.77
	18.5421	2285.62
	18.5684	2337.47
	18.5947	2395.32
	18.6209	2339.17
	18.6472	2450.01
	18.6734	2444.86
	18.6997	2358.71
	18.726	2454.56
	18.7522	2398.41
	18.7785	2379.26
	18.8047	2493.11
	18.831	2523.96
	18.8573	2456.81
	18.8835	2417.65
	18.9098	2466.5
	18.936	2410.35
	18.9623	2539.2
	18.9886	2362.05
	19.0148	2401.9
	19.0411	2547.75
	19.0673	2424.6
	19.0936	2440.45
	19.1199	2446.29
	19.1461	2457.14
	19.1724	2550.99
	19.1986	2404.84
	19.2249	2671.69
	19.2512	2342.54
	19.2774	2698.39
	19.3037	2593.24
	19.3299	2575.08
	19.3562	2503.93
	19.3825	2572.78
	19.4087	2486.63
	19.435	2605.48
	19.4612	2539.33
	19.4875	2588.18
	19.5138	2632.03
	19.54	2608.88
	19.5663	2512.72
	19.5925	2571.57
	19.6188	2449.42
	19.6451	2577.27
	19.6713	2694.12
	19.6976	2377.97
	19.7238	2594.82
	19.7501	2671.67
	19.7764	2447.52
	19.8026	2462.36
	19.8289	2609.21
	19.8551	2621.06
	19.8814	2469.91
	19.9077	2693.76
	19.9339	2582.61
	19.9602	2703.46
	19.9865	2651.31
	20.0127	2597.15
	20.039	2691
	20.0652	2533.85
	20.0915	2547.7
	20.1178	2613.55
	20.144	2564.4
	20.1703	2627.25
	20.1965	2850.1
	20.2228	2614.95
	20.2491	2634.79
	20.2753	2680.64
	20.3016	2692.49
	20.3278	2618.34
	20.3541	2675.19
	20.3804	2569.04
	20.4066	2511.89
	20.4329	2773.74
	20.4592	2691.59
	20.4854	2616.43
	20.5117	2674.28
	20.5379	2812.13
	20.5642	2800.98
	20.5905	2671.83
	20.6167	2754.68
	20.643	2808.53
	20.6692	2667.38
	20.6955	2504.22
	20.7218	2649.07
	20.748	2683.92
	20.7743	2760.77
	20.8005	2780.62
	20.8268	2781.47
	20.853	2666.32
	20.8793	2763.17
	20.9056	2687.02
	20.9318	2762.86
	20.9581	2917.71
	20.9844	2804.56
	21.0106	2616.41
	21.0369	2842.26
	21.0631	2900.11
	21.0894	2784.96
	21.1157	2745.81
	21.1419	2850.65
	21.1682	2848.5
	21.1944	2784.35
	21.2207	2881.2
	21.247	2866.05
	21.2732	2639.9
	21.2995	2841.75
	21.3257	2822.6
	21.352	2735.45
	21.3783	2682.29
	21.4045	2659.14
	21.4308	2774.99
	21.457	2770.84
	21.4833	2750.69
	21.5096	2965.54
	21.5358	2881.39
	21.5621	2889.24
	21.5883	2868.09
	21.6146	2926.93
	21.6409	2837.78
	21.6671	2750.63
	21.6934	2825.48
	21.7197	2823.33
	21.7459	2793.18
	21.7722	2877.03
	21.7984	2887.88
	21.8247	2992.72
	21.851	2702.57
	21.8772	2926.42
	21.9035	2876.27
	21.9297	2870.12
	21.956	2910.97
	21.9823	2866.82
	22.0085	2809.67
	22.0348	2865.52
	22.061	2900.36
	22.0873	2991.21
	22.1136	2793.06
	22.1398	2897.91
	22.1661	2736.76
	22.1923	2898.61
	22.2186	2832.46
	22.2449	2853.31
	22.2711	2847.16
	22.2974	2940
	22.3237	2908.85
	22.3499	2962.7
	22.3762	2876.55
	22.4024	2786.4
	22.4287	3069.25
	22.455	2898.1
	22.4812	2859.95
	22.5075	2966.79
	22.5337	2754.64
	22.56	2842.49
	22.5862	2995.34
	22.6125	3009.19
	22.6388	2984.04
	22.665	2980.89
	22.6913	3168.74
	22.7175	2857.59
	22.7438	2969.43
	22.7701	3046.28
	22.7963	2982.13
	22.8226	2828.98
	22.8489	2888.83
	22.8751	2791.68
	22.9014	2737.53
	22.9276	3069.38
	22.9539	2967.23
	22.9802	3119.07
	23.0064	3030.92
	23.0327	2960.77
	23.0589	2934.62
	23.0852	2946.47
	23.1115	2921.32
	23.1377	2981.17
	23.164	2879.02
	23.1902	2958.86
	23.2165	2889.71
	23.2428	3007.56
	23.269	2815.41
	23.2953	2938.26
	23.3215	2877.11
	23.3478	2892.96
	23.3741	2918.81
	23.4003	3015.66
	23.4266	2870.5
	23.4529	3059.35
	23.4791	2891.2
	23.5054	2896.05
	23.5316	3068.9
	23.5579	3008.75
	23.5842	3026.6
	23.6104	3058.45
	23.6367	3001.3
	23.6629	2982.14
	23.6892	3034.99
	23.7155	2992.84
	23.7417	3020.69
	23.768	2992.54
	23.7942	2901.39
	23.8205	2869.24
	23.8468	2925.09
	23.873	2911.93
	23.8993	3004.78
	23.9255	2960.63
	23.9518	2974.48
	23.9781	2979.33
	24.0043	2775.18
	24.0306	2866.03
	24.0568	3026.88
	24.0831	2860.73
	24.1094	2900.57
	24.1356	2746.42
	24.1619	2873.27
	24.1882	2922.12
	24.2144	2857.97
	24.2407	2801.82
	24.2669	2925.67
	24.2932	2737.52
	24.3194	2920.36
	24.3457	2861.21
	24.372	2821.06
	24.3982	2732.91
	24.4245	2825.76
	24.4507	2733.61
	24.477	2734.46
	24.5033	2905.31
	24.5295	2720.16
	24.5558	2676
	24.582	2796.85
	24.6083	2839.7
	24.6346	2923.55
	24.6608	2654.4
	24.6871	2652.25
	24.7134	2871.1
	24.7396	2751.95
	24.7659	2793.8
	24.7921	2577.64
	24.8184	2732.49
	24.8447	2677.34
	24.8709	2820.19
	24.8972	2714.04
	24.9234	2879.89
	24.9497	2753.74
	24.976	2661.59
	25.0022	2777.43
	25.0285	2671.28
	25.0547	2771.13
	25.081	2711.98
	25.1073	2578.83
	25.1335	2627.68
	25.1598	2552.53
	25.1861	2672.38
	25.2123	2557.23
	25.2386	2628.07
	25.2648	2647.92
	25.2911	2609.77
	25.3174	2532.62
	25.3436	2601.47
	25.3699	2692.32
	25.3961	2611.17
	25.4224	2599.02
	25.4487	2527.87
	25.4749	2499.71
	25.5012	2644.56
	25.5274	2455.41
	25.5537	2518.26
	25.58	2530.11
	25.6062	2513.96
	25.6325	2544.81
	25.6587	2512.66
	25.685	2396.5
	25.7113	2470.35
	25.7375	2483.2
	25.7638	2485.05
	25.79	2197.9
	25.8163	2465.75
	25.8426	2428.6
	25.8688	2322.45
	25.8951	2506.3
	25.9213	2484.14
	25.9476	2321.99
	25.9739	2382.84
	26.0001	2256.69
	26.0264	2228.54
	26.0526	2440.39
	26.0789	2268.24
	26.1052	2389.09
	26.1314	2306.94
	26.1577	2226.78
	26.1839	2358.63
	26.2102	2210.48
	26.2365	2308.33
	26.2627	2162.18
	26.289	2272.03
	26.3152	2321.88
	26.3415	2182.73
	26.3678	2357.57
	26.394	2082.42
	26.4203	2149.27
	26.4465	2239.12
	26.4728	2228.97
	26.4991	2356.82
	26.5253	2231.67
	26.5516	2114.52
	26.5779	2069.37
	26.6041	2168.21
	26.6304	2009.06
	26.6566	2162.91
	26.6829	2174.76
	26.7092	2144.61
	26.7354	2168.46
	26.7617	2103.31
	26.7879	2022.16
	26.8142	2059.01
	26.8405	2072.85
	26.8667	1982.7
	26.893	1910.55
	26.9192	2013.4
	26.9455	1939.25
	26.9718	1921.1
	26.998	1891.95
	27.0243	1916.8
	27.0506	1899.64
	27.0768	1861.49
	27.1031	1911.34
	27.1293	1964.19
	27.1556	1902.04
	27.1819	1887.89
	27.2081	1843.74
	27.2344	1810.59
	27.2606	1883.44
	27.2869	1710.28
	27.3132	1816.13
	27.3394	1723.98
	27.3657	1784.83
	27.3919	1755.68
	27.4182	1802.53
	27.4445	1834.38
	27.4707	1898.23
	27.497	1715.08
	27.5232	1654.92
	27.5495	1662.77
	27.5758	1722.62
	27.602	1680.47
	27.6283	1663.32
	27.6545	1674.17
	27.6808	1630.02
	27.7071	1602.87
	27.7333	1689.71
	27.7596	1495.56
	27.7858	1771.41
	27.8121	1463.26
	27.8384	1599.11
	27.8646	1467.96
	27.8909	1521.81
	27.9171	1577.66
	27.9434	1720.51
	27.9697	1626.35
	27.9959	1581.2
	28.0222	1567.05
	28.0484	1487.9
	28.0747	1643.75
	28.101	1453.6
	28.1272	1526.45
	28.1535	1458.3
	28.1797	1431.14
	28.206	1382.99
	28.2323	1471.84
	28.2585	1440.69
	28.2848	1533.54
	28.3111	1379.39
	28.3373	1414.24
	28.3636	1348.09
	28.3898	1339.94
	28.4161	1386.78
	28.4424	1373.63
	28.4686	1324.48
	28.4949	1328.33
	28.5211	1221.18
	28.5474	1334.03
	28.5737	1268.88
	28.5999	1339.73
	28.6262	1444.58
	28.6524	1381.42
	28.6787	1265.27
	28.705	1398.12
	28.7312	1097.97
	28.7575	1153.82
	28.7837	1299.67
	28.81	1188.52
	28.8363	1140.37
	28.8625	1220.21
	28.8888	1164.06
	28.9151	1240.91
	28.9413	1283.76
	28.9676	1207.61
	28.9938	1235.46
	29.0201	1178.31
	29.0464	1073.16
	29.0726	1184.01
	29.0989	1193.85
	29.1251	945.703
	29.1514	1163.55
	29.1776	1044.4
	29.2039	975.25
	29.2302	1072.1
	29.2564	1041.95
	29.2827	939.796
	29.309	1082.65
	29.3352	1114.49
	29.3615	1165.34
	29.3877	1161.19
	29.414	1092.04
	29.4403	1131.89
	29.4665	992.738
	29.4928	873.587
	29.519	1015.44
	29.5453	1036.28
	29.5716	1023.13
	29.5978	902.983
	29.6241	976.831
	29.6503	887.68
	29.6766	1085.53
	29.7029	1033.38
	29.7291	778.227
	29.7554	962.076
	29.7816	1005.92
	29.8079	970.773
	29.8342	997.622
	29.8604	914.471
	29.8867	876.32
	29.9129	889.169
	29.9392	828.018
	29.9655	937.866
	29.9917	849.715
	30.018	878.564
	30.0443	852.413
	30.0705	770.262
	30.0968	806.111
	30.123	902.959
	30.1493	930.808
	30.1756	770.657
	30.2018	834.506
	30.2281	703.355
	30.2543	758.204
	30.2806	729.052
	30.3069	894.901
	30.3331	778.75
	30.3594	856.599
	30.3856	747.448
	30.4119	789.297
	30.4382	710.146
	30.4644	784.994
	30.4907	722.843
	30.5169	781.692
	30.5432	683.541
	30.5695	941.39
	30.5957	847.239
	30.622	760.087
	30.6482	765.936
	30.6745	804.785
	30.7008	585.634
	30.727	670.483
	30.7533	665.332
	30.7796	734.181
	30.8058	746.029
	30.8321	674.878
	30.8583	561.727
	30.8846	752.576
	30.9108	674.425
	30.9371	652.274
	30.9634	697.122
	30.9896	725.971
	31.0159	517.82
	31.0421	689.669
	31.0684	707.518
	31.0947	595.367
	31.1209	589.215
	31.1472	687.064
	31.1735	651.913
	31.1997	635.762
	31.226	580.611
	31.2522	575.46
	31.2785	692.309
	31.3048	625.157
	31.331	528.006
	31.3573	665.855
	31.3835	644.704
	31.4098	624.553
	31.4361	470.402
	31.4623	434.25
	31.4886	548.099
	31.5148	553.948
	31.5411	566.797
	31.5674	571.646
	31.5936	586.495
	31.6199	632.343
	31.6461	505.192
	31.6724	562.041
	31.6987	388.89
	31.7249	503.739
	31.7512	546.588
	31.7775	703.437
	31.8037	570.285
	31.83	550.134
	31.8562	536.983
	31.8825	520.832
	31.9088	564.681
	31.935	468.53
	31.9613	596.378
	31.9875	494.227
	32.0138	396.076
	32.0401	466.925
	32.0663	500.774
	32.0926	436.623
	32.1188	417.472
	32.1451	430.32
	32.1714	546.169
	32.1976	471.018
	32.2239	501.867
	32.2501	424.716
	32.2764	545.565
	32.3027	432.413
	32.3289	470.262
	32.3552	372.111
	32.3814	469.96
	32.4077	376.809
	32.434	325.658
	32.4602	455.506
	32.4865	476.355
	32.5127	439.204
	32.539	396.053
	32.5653	482.902
	32.5915	340.751
	32.6178	384.6
	32.6441	395.448
	32.6703	476.297
	32.6966	446.146
	32.7228	296.995
	32.7491	357.844
	32.7754	423.693
	32.8016	475.541
	32.8279	470.39
	32.8541	329.239
	32.8804	311.088
	32.9066	389.937
	32.9329	418.786
	32.9592	426.635
	32.9854	398.483
	33.0117	477.332
	33.038	352.181
	33.0642	363.03
	33.0905	255.879
	33.1167	345.728
	33.143	277.576
	33.1693	411.425
	33.1955	366.274
	33.2218	358.123
	33.248	265.972
	33.2743	342.821
	33.3006	406.669
	33.3268	315.518
	33.3531	425.367
	33.3793	329.216
	33.4056	327.065
	33.4319	327.914
	33.4581	366.763
	33.4844	284.611
	33.5106	390.46
	33.5369	309.309
	33.5632	195.158
	33.5894	283.007
	33.6157	258.856
	33.642	299.704
	33.6682	272.553
	33.6945	171.402
	33.7207	248.251
	33.747	254.1
	33.7732	267.949
	33.7995	232.798
	33.8258	307.646
	33.852	314.495
	33.8783	275.344
	33.9046	334.193
	33.9308	304.042
	33.9571	323.891
	33.9833	316.739
	34.0096	324.588
	34.0359	295.437
	34.0621	205.286
	34.0884	302.135
	34.1146	127.984
	34.1409	237.832
	34.1672	276.681
	34.1934	256.53
	34.2197	253.379
	34.2459	280.228
	34.2722	245.077
	34.2985	213.926
	34.3247	259.774
	34.351	273.623
	34.3772	124.472
	34.4035	154.321
	34.4298	233.17
	34.456	250.019
	34.4823	286.867
	34.5085	264.716
	34.5348	261.565
	34.5611	275.414
	34.5873	42.2628
	34.6136	160.112
	34.6399	77.9605
	34.6661	281.809
	34.6924	214.658
	34.7186	186.507
	34.7449	132.356
	34.7711	144.205
	34.7974	272.054
	34.8237	331.902
	34.8499	134.751
	34.8762	225.6
	34.9025	118.449
	34.9287	194.298
	34.955	117.147
	34.9812	173.995
	35.0075	283.844
	35.0338	219.693
	35.06	170.542
	35.0863	122.391
	35.1125	168.24
	35.1388	160.089
	35.1651	124.937
	35.1913	173.786
	35.2176	79.6351
	35.2438	50.4839
	35.2701	6.33274
	35.2964	128.182
	35.3226	144.03
	35.3489	104.879
	35.3751	111.728
	35.4014	87.577
	35.4277	109.426
	35.4539	104.275
	35.4802	116.123
	35.5065	140.972
	35.5327	132.821
	35.559	100.67
	35.5852	90.5189
	35.6115	135.368
	35.6377	108.217
	35.664	226.065
	35.6903	88.9142
	35.7165	85.7631
	35.7428	51.6119
	35.7691	177.461
	35.7953	56.3096
	35.8216	135.158
	35.8478	206.007
	35.8741	33.8561
	35.9004	31.705
	35.9266	52.5538
	35.9529	122.403
	35.9791	-2.74848
	36.0054	131.1
	36.0317	86.9492
	36.0579	35.7981
	36.0842	31.6469
	36.1104	65.4957
	36.1367	23.3446
	36.163	21.1934
	36.1892	120.042
	36.2155	54.8911
	36.2418	96.7399
	36.268	53.5888
	36.2943	88.4376
	36.3205	92.2865
	36.3468	46.1353
	36.373	54.9842
	36.3993	110.833
	36.4256	121.682
	36.4518	96.5307
	36.4781	15.3796
	36.5044	118.228
	36.5306	99.0772
	36.5569	22.9261
	36.5831	29.7749
	36.6094	-2.37624
	36.6356	46.4726
	36.6619	117.321
	36.6882	85.1703
	36.7144	56.0191
	36.7407	-4.13202
	36.767	20.7168
	36.7932	75.5657
	36.8195	4.41451
	36.8457	74.2634
	36.872	92.1122
	36.8983	26.961
	36.9245	-3.19011
	36.9508	0.65873
	36.977	34.5076
	37.0033	100.356
	37.0296	27.2053
	37.0558	20.0541
	37.0821	-11.097
	37.1083	-10.2482
	37.1346	113.601
	37.1609	76.4495
	37.1871	36.2983
	37.2134	-66.8528
	37.2396	85.996
	37.2659	5.84485
	37.2922	13.6937
	37.3184	50.5425
	37.3447	123.391
	37.371	-22.7598
	37.3972	61.0891
	37.4235	18.9379
	37.4497	16.7868
	37.476	33.6356
	37.5022	37.4844
	37.5285	0.33329
	37.5548	-47.8179
	37.581	45.031
	37.6073	-14.1202
	37.6335	-69.2713
	37.6598	62.5775
	37.6861	15.4263
	37.7123	36.2752
	37.7386	-67.876
	37.7649	42.9729
	37.7911	81.8217
	37.8174	63.6706
	37.8436	48.5194
	37.8699	65.3683
	37.8962	-2.7829
	37.9224	-2.93406
	37.9487	39.9148
	37.9749	25.7636
	38.0012	23.6125
	38.0275	16.4613
	38.0537	-39.6898
	38.08	22.159
	38.1063	63.0078
	38.1325	14.8567
	38.1588	-20.2945
	38.185	-60.4456
	38.2113	-10.5968
	38.2375	-1.74794
	38.2638	39.1009
	38.2901	-49.0502
	38.3163	65.7986
	38.3426	-27.3526
	38.3689	76.4963
	38.3951	3.34512
	38.4214	42.194
	38.4476	14.0428
	38.4739	19.8916
	38.5001	-63.2595

## Sheet: Fig.1j
Fig.1j	p-PBI-G		Fit Peak		Peak 1		Peak 2
	2θ (degree)	Intensity (a.u.)	2θ (degree)	Intensity (a.u.)	2θ (degree)	Intensity (a.u.)	2θ (degree)	Intensity (a.u.)
	4.3089	-120.749	4.3089	176.748	4.3089	145.97	4.3089	30.7778
	4.33516	76.0863	4.59866	223.877	4.50735	174.424	4.86523	39.1639
	4.36142	-49.0778	4.88841	281.149	4.89148	242.21	5.94361	61.1599
	4.38768	-50.2419	5.17817	349.829	5.25892	324.926	6.97706	91.3091
	4.41394	6.59393	5.46793	431.068	5.61002	422.351	7.96654	130.809
	4.4402	42.4298	5.75768	525.805	5.94518	533.412	8.91301	180.444
	4.46646	-8.73437	6.04744	634.665	6.26474	656.256	9.81742	240.461
	4.49272	-10.8985	6.33719	757.86	6.56909	788.41	10.6807	310.498
	4.51898	-69.0627	6.62695	895.086	6.8586	926.978	11.5039	389.597
	4.54524	104.773	6.91671	1045.44	7.13364	1068.87	12.2879	476.276
	4.5715	36.6091	7.20646	1207.35	7.39457	1211.04	13.0336	568.659
	4.59776	-154.555	7.49622	1378.57	7.64178	1350.63	13.7421	664.633
	4.62402	23.2808	7.78598	1556.15	7.87562	1485.16	14.4142	762.014
	4.65029	8.11666	8.07573	1736.55	8.09648	1612.58	15.051	858.696
	4.67655	84.9525	8.36549	1915.69	8.30472	1731.33	15.6533	952.774
	4.70281	14.7884	8.65525	2089.15	8.50072	1840.36	16.2222	1042.63
	4.72907	8.62423	8.945	2252.32	8.68484	1939.05	16.7586	1126.99
	4.75533	128.46	9.23476	2400.65	8.85745	2027.2	17.2635	1204.93
	4.78159	160.296	9.52451	2529.91	9.01894	2104.95	17.7377	1275.85
	4.80785	6.1318	9.81427	2636.33	9.16966	2172.69	18.1824	1339.5
	4.83411	110.968	10.104	2716.94	9.30999	2231.03	18.5983	1395.85
	4.86037	104.804	10.3938	2769.66	9.4403	2280.7	18.9866	1445.11
	4.88663	131.639	10.6835	2793.43	9.56097	2322.51	19.348	1487.65
	4.91289	295.475	10.9733	2788.33	9.67236	2357.32	19.6837	1523.95
	4.93915	219.311	11.263	2755.53	9.77484	2385.97	19.9945	1554.57
	4.96541	214.147	11.5528	2697.23	9.86878	2409.28	20.2814	1580.1
	4.99167	265.983	11.8426	2616.53	9.95457	2428.01	20.5454	1601.14
	5.01793	380.819	12.1323	2517.25	10.0326	2442.88	20.7874	1618.27
	5.04419	149.655	12.4221	2403.69	10.1031	2454.52	21.0084	1632.05
	5.07045	245.49	12.7118	2280.44	10.1666	2463.51	21.2093	1643
	5.09671	332.326	13.0016	2152.11	10.2235	2470.35	21.391	1651.58
	5.12298	283.162	13.2913	2023.09	10.274	2475.45	21.5547	1658.2
	5.14924	301.998	13.5811	1897.41	10.3186	2479.19	21.7011	1663.24
	5.1755	152.834	13.8709	1778.56	10.3576	2481.88	21.8312	1667
	5.20176	216.67	14.1606	1669.38	10.3915	2483.76	21.9461	1669.76
	5.22802	291.506	14.4504	1572.02	10.4205	2485.04	22.0466	1671.74
	5.25428	308.341	14.7401	1487.94	10.445	2485.89	22.1338	1673.13
	5.28054	346.177	15.0299	1417.91	10.4655	2486.43	22.2085	1674.08
	5.3068	378.013	15.3196	1362.1	10.4823	2486.76	22.2717	1674.7
	5.33306	416.849	15.6094	1320.15	10.4957	2486.94	22.3244	1675.1
	5.35932	429.685	15.8992	1291.31	10.5061	2487.04	22.3676	1675.34
	5.38558	507.521	16.1889	1274.48	10.514	2487.09	22.4022	1675.48
	5.41184	392.357	16.4787	1268.35	10.5196	2487.12	22.4291	1675.55
	5.4381	344.192	16.7684	1271.5	10.5234	2487.12	22.4493	1675.59
	5.46436	318.028	17.0582	1282.48	10.5257	2487.13	22.4639	1675.61
	5.49062	475.864	17.3479	1299.83	10.5268	2487.13	22.4736	1675.61
	5.51688	591.7	17.6377	1322.17	10.5273	2487.13	22.4795	1675.61
	5.54314	438.536	17.9275	1348.24	10.5273	2487.13	22.4825	1675.61
	5.56941	389.372	18.2172	1376.89	10.5274	2487.13	22.4836	1675.61
	5.59567	453.208	18.507	1407.1	10.5281	2487.13	22.4838	1675.61
	5.62193	388.043	18.7967	1437.97	10.53	2487.13	22.4839	1675.61
	5.64819	546.879	19.0865	1468.76	10.5336	2487.12	22.4849	1675.61
	5.67445	565.715	19.3762	1498.8	10.5395	2487.1	22.4874	1675.61
	5.70071	421.551	19.666	1527.56	10.5484	2487.05	22.4925	1675.61
	5.72697	468.387	19.9557	1554.59	10.5607	2486.92	22.5008	1675.61
	5.75323	532.223	20.2455	1579.5	10.5772	2486.67	22.5133	1675.6
	5.77949	502.059	20.5353	1601.98	10.5983	2486.21	22.5306	1675.57
	5.80575	564.894	20.825	1621.79	10.6247	2485.4	22.5537	1675.51
	5.83201	620.73	21.1148	1638.71	10.6569	2484.07	22.5833	1675.41
	5.85827	415.566	21.4045	1652.59	10.6955	2481.97	22.6203	1675.24
	5.88453	785.402	21.6943	1663.29	10.7412	2478.8	22.6655	1674.94
	5.91079	719.238	21.984	1670.72	10.7944	2474.15	22.7197	1674.48
	5.93705	641.074	22.2738	1674.82	10.8558	2467.52	22.7837	1673.79
	5.96331	643.91	22.5635	1675.54	10.926	2458.31	22.8584	1672.77
	5.98957	554.745	22.8533	1672.88	11.0055	2445.77	22.9446	1671.31
	6.01583	590.581	23.1431	1666.84	11.095	2429.05	23.043	1669.28
	6.0421	635.417	23.4328	1657.46	11.195	2407.16	23.1546	1666.51
	6.06836	594.253	23.7226	1644.79	11.306	2378.97	23.28	1662.81
	6.09462	534.089	24.0123	1628.91	11.4287	2343.27	23.4203	1657.92
	6.12088	772.925	24.3021	1609.9	11.5637	2298.75	23.5761	1651.6
	6.14714	685.761	24.5918	1587.89	11.7116	2244.07	23.7482	1643.51
	6.1734	841.596	24.8816	1563	11.8729	2177.92	23.9376	1633.3
	6.19966	761.432	25.1714	1535.38	12.0482	2099.14	24.145	1620.58
	6.22592	803.268	25.4611	1505.18	12.2381	2006.77	24.3712	1604.91
	6.25218	796.104	25.7509	1472.58	12.4431	1900.26	24.6171	1585.83
	6.27844	705.94	26.0406	1437.77	12.664	1779.56	24.8835	1562.82
	6.3047	683.776	26.3304	1400.93	12.9012	1645.28	25.1712	1535.39
	6.33096	859.612	26.6201	1362.26	13.1553	1498.85	25.481	1503.01
	6.35722	773.447	26.9099	1321.97	13.427	1342.57	25.8138	1465.21
	6.38348	734.283	27.1996	1280.26	13.7168	1179.64	26.1703	1421.52
	6.40974	857.119	27.4894	1237.36	14.0252	1014.06	26.5513	1371.59
	6.436	856.955	27.7792	1193.47	14.3529	850.415	26.9578	1315.16
	6.46226	915.791	28.0689	1148.79	14.7005	693.576	27.3905	1252.13
	6.48852	825.627	28.3587	1103.55	15.0685	548.231	27.8502	1182.58
	6.51479	721.463	28.6484	1057.93	15.4576	418.427	28.3378	1106.83
	6.54105	978.298	28.9382	1012.15	15.8682	307.114	28.854	1025.45
	6.56731	887.134	29.2279	966.374	16.3011	215.821	29.3998	939.314
	6.59357	943.97	29.5177	920.799	16.7567	144.523	29.9758	849.56
	6.61983	953.806	29.8075	875.592	17.2357	91.7473	30.583	757.607
	6.64609	973.642	30.0972	830.915	17.7386	54.911	31.2221	665.106
	6.67235	903.478	30.387	786.917	18.266	30.7996	31.894	573.863
	6.69861	875.314	30.6767	743.736	18.8186	16.0868	32.5995	485.754
	6.72487	1039.15	30.9665	701.497	19.3969	7.77061	33.3394	402.599
	6.75113	877.985	31.2562	660.315	20.0014	3.44593	34.1145	326.044
	6.77739	925.821	31.546	620.288	20.3137	2.21692	34.9257	257.429
	6.80365	985.657	31.8358	581.505	23.951	0.00454	35.7737	197.689
	6.82991	1177.49	32.1255	544.04	27.5883	1.33726e-06	36.6594	147.279
	6.85617	1159.33	32.4153	507.956	31.2256	5.65604e-11	37.5836	106.157
	6.88243	1065.16	32.705	473.303	34.8629	3.43703e-16	38.0605	88.937
	6.90869	989	32.9948	440.118	38.5001	3.00073e-22	38.5001	75.176
	6.93495	1131.84	33.2845	408.429
	6.96122	957.672	33.5743	378.253
	6.98748	1152.51	33.864	349.595
	7.01374	1037.34	34.1538	322.452
	7.04	1146.18	34.4436	296.814
	7.06626	1285.02	34.7333	272.659
	7.09252	1168.85	35.0231	249.961
	7.11878	1098.69	35.3128	228.688
	7.14504	1204.52	35.6026	208.8
	7.1713	1140.36	35.8923	190.255
	7.19756	1148.19	36.1821	173.006
	7.22382	1357.03	36.4719	157.001
	7.25008	1268.87	36.7616	142.187
	7.27634	1267.7	37.0514	128.51
	7.3026	1344.54	37.3411	115.912
	7.32886	1381.37	37.6309	104.338
	7.35512	1492.21	37.9206	93.728
	7.38138	1158.05	38.2104	84.0264
	7.40764	1386.88	38.5001	75.176
	7.43391	1451.72
	7.46017	1364.55
	7.48643	1341.39
	7.51269	1290.23
	7.53895	1416.06
	7.56521	1414.9
	7.59147	1447.73
	7.61773	1441.57
	7.64399	1448.4
	7.67025	1501.24
	7.69651	1436.08
	7.72277	1437.91
	7.74903	1442.75
	7.77529	1496.58
	7.80155	1601.42
	7.82781	1670.26
	7.85407	1594.09
	7.88033	1583.93
	7.9066	1610.76
	7.93286	1669.6
	7.95912	1547.43
	7.98538	1596.27
	8.01164	1601.11
	8.0379	1497.94
	8.06416	1625.78
	8.09042	1673.61
	8.11668	1689.45
	8.14294	1698.29
	8.1692	1690.12
	8.19546	1601.96
	8.22172	1718.79
	8.24798	1757.63
	8.27424	1902.47
	8.3005	1874.3
	8.32676	1894.14
	8.35302	1813.97
	8.37929	1846.81
	8.40555	1824.64
	8.43181	1808.48
	8.45807	1739.32
	8.48433	1888.15
	8.51059	1929.99
	8.53685	1807.82
	8.56311	1903.66
	8.58937	2031.5
	8.61563	2180.33
	8.64189	2079.17
	8.66815	1911
	8.69441	2159.84
	8.72067	2038.67
	8.74693	2087.51
	8.77319	2061.35
	8.79945	2089.18
	8.82572	2248.02
	8.85198	2075.85
	8.87824	2431.69
	8.9045	2034.53
	8.93076	2051.36
	8.95702	2215.2
	8.98328	2279.03
	9.00954	2175.87
	9.0358	2217.7
	9.06206	2270.54
	9.08832	2330.38
	9.11458	2310.21
	9.14084	2363.05
	9.1671	2427.88
	9.19336	2606.72
	9.21962	2284.56
	9.24588	2429.39
	9.27214	2389.23
	9.29841	2547.06
	9.32467	2473.9
	9.35093	2387.74
	9.37719	2587.57
	9.40345	2457.41
	9.42971	2500.24
	9.45597	2657.08
	9.48223	2495.91
	9.50849	2821.75
	9.53475	2440.59
	9.56101	2684.42
	9.58727	2658.26
	9.61353	2755.09
	9.63979	2647.93
	9.66605	2718.77
	9.69231	2816.6
	9.71857	2696.44
	9.74483	2827.27
	9.7711	2661.11
	9.79736	2793.94
	9.82362	2855.78
	9.84988	2806.62
	9.87614	2620.45
	9.9024	2891.29
	9.92866	2635.12
	9.95492	2682.96
	9.98118	2832.8
	10.0074	2913.63
	10.0337	2768.47
	10.06	2949.3
	10.0862	2896.14
	10.1125	2950.98
	10.1387	2888.81
	10.165	2905.65
	10.1913	2877.48
	10.2175	2988.32
	10.2438	2923.15
	10.27	2813.99
	10.2963	2872.83
	10.3226	2935.66
	10.3488	3000.5
	10.3751	2995.33
	10.4014	3070.17
	10.4276	2968.01
	10.4539	2836.84
	10.4801	2845.68
	10.5064	2848.51
	10.5327	2907.35
	10.5589	2923.18
	10.5852	2739.02
	10.6114	2943.86
	10.6377	2757.69
	10.6639	2735.53
	10.6902	2675.36
	10.7165	2985.2
	10.7427	2903.04
	10.769	2838.87
	10.7953	2845.71
	10.8215	2961.54
	10.8478	2811.38
	10.874	2817.22
	10.9003	2817.05
	10.9266	2794.89
	10.9528	2763.72
	10.9791	2797.56
	11.0053	2826.39
	11.0316	2741.23
	11.0579	2783.07
	11.0841	2717.9
	11.1104	2686.74
	11.1366	2835.57
	11.1629	2781.41
	11.1892	2716.25
	11.2154	2760.08
	11.2417	2627.92
	11.268	2777.75
	11.2942	2644.59
	11.3205	2753.42
	11.3467	2671.26
	11.373	2604.1
	11.3993	2599.93
	11.4255	2683.77
	11.4518	2569.6
	11.478	2680.44
	11.5043	2634.28
	11.5305	2776.11
	11.5568	2564.95
	11.5831	2534.78
	11.6093	2708.62
	11.6356	2767.45
	11.6619	2637.29
	11.6881	2692.13
	11.7144	2731.96
	11.7406	2604.8
	11.7669	2601.63
	11.7932	2519.47
	11.8194	2460.31
	11.8457	2402.14
	11.8719	2528.98
	11.8982	2466.81
	11.9245	2529.65
	11.9507	2378.49
	11.977	2520.32
	12.0032	2414.16
	12.0295	2427.99
	12.0558	2369.83
	12.082	2357.66
	12.1083	2319.5
	12.1346	2465.34
	12.1608	2578.17
	12.1871	2420.01
	12.2133	2449.84
	12.2396	2302.68
	12.2659	2344.52
	12.2921	2208.35
	12.3184	2513.19
	12.3446	2193.02
	12.3709	2332.86
	12.3971	2260.69
	12.4234	2437.53
	12.4497	2273.37
	12.4759	2281.2
	12.5022	2320.04
	12.5284	2245.87
	12.5547	2225.71
	12.581	2237.55
	12.6072	2290.38
	12.6335	2260.22
	12.6598	2204.05
	12.686	2133.89
	12.7123	2090.73
	12.7385	2157.56
	12.7648	2117.4
	12.7911	2292.23
	12.8173	2068.07
	12.8436	2078.9
	12.8698	2121.74
	12.8961	2008.58
	12.9224	2048.41
	12.9486	2149.25
	12.9749	2221.08
	13.0011	1983.92
	13.0274	2071.76
	13.0537	2115.59
	13.0799	2000.43
	13.1062	2037.26
	13.1325	2130.1
	13.1587	1957.93
	13.185	1877.77
	13.2112	1947.61
	13.2375	1870.44
	13.2637	2004.28
	13.29	1924.11
	13.3163	2000.95
	13.3425	1904.79
	13.3688	1978.62
	13.395	1764.46
	13.4213	1886.29
	13.4476	1899.13
	13.4738	1916.97
	13.5001	1872.8
	13.5264	1704.64
	13.5526	1972.47
	13.5789	1865.31
	13.6051	1888.14
	13.6314	1761.98
	13.6577	1795.82
	13.6839	1885.65
	13.7102	1866.49
	13.7364	1849.32
	13.7627	1723.16
	13.789	1727
	13.8152	1687.83
	13.8415	1746.67
	13.8677	1706.5
	13.894	1795.34
	13.9203	1736.17
	13.9465	1844.01
	13.9728	1714.85
	13.9991	1902.68
	14.0253	1717.52
	14.0516	1770.35
	14.0778	1704.19
	14.1041	1852.03
	14.1303	1765.86
	14.1566	1757.7
	14.1829	1797.53
	14.2091	1603.37
	14.2354	1800.2
	14.2616	1749.04
	14.2879	1643.88
	14.3142	1679.71
	14.3404	1827.55
	14.3667	1638.38
	14.393	1583.22
	14.4192	1681.06
	14.4455	1652.89
	14.4717	1623.73
	14.498	1614.56
	14.5243	1678.4
	14.5505	1664.24
	14.5768	1545.07
	14.603	1445.91
	14.6293	1616.74
	14.6556	1635.58
	14.6818	1661.41
	14.7081	1679.25
	14.7343	1506.09
	14.7606	1619.92
	14.7869	1501.76
	14.8131	1554.59
	14.8394	1542.43
	14.8657	1544.27
	14.8919	1648.1
	14.9182	1513.94
	14.9444	1445.77
	14.9707	1458.61
	14.997	1556.44
	15.0232	1575.28
	15.0495	1502.12
	15.0757	1453.95
	15.102	1349.79
	15.1282	1553.62
	15.1545	1450.46
	15.1808	1540.3
	15.207	1408.13
	15.2333	1438.97
	15.2596	1540.8
	15.2858	1429.64
	15.3121	1531.48
	15.3383	1623.31
	15.3646	1528.15
	15.3909	1342.98
	15.4171	1448.82
	15.4434	1558.65
	15.4696	1237.49
	15.4959	1365.33
	15.5222	1484.16
	15.5484	1348
	15.5747	1328.83
	15.6009	1401.67
	15.6272	1493.51
	15.6535	1423.34
	15.6797	1330.18
	15.706	1440.01
	15.7322	1555.85
	15.7585	1367.68
	15.7848	1464.52
	15.811	1484.36
	15.8373	1472.19
	15.8636	1343.03
	15.8898	1376.86
	15.9161	1410.7
	15.9423	1426.54
	15.9686	1274.37
	15.9948	1279.21
	16.0211	1357.04
	16.0474	1354.88
	16.0736	1318.71
	16.0999	1361.55
	16.1261	1391.39
	16.1524	1364.22
	16.1787	1397.06
	16.2049	1472.89
	16.2312	1295.73
	16.2575	1378.57
	16.2837	1363.4
	16.31	1379.24
	16.3362	1358.07
	16.3625	1264.91
	16.3888	1360.75
	16.415	1395.58
	16.4413	1326.42
	16.4675	1443.25
	16.4938	1411.09
	16.5201	1397.92
	16.5463	1368.76
	16.5726	1475.6
	16.5988	1367.43
	16.6251	1535.27
	16.6514	1385.1
	16.6776	1329.94
	16.7039	1446.78
	16.7301	1385.61
	16.7564	1473.45
	16.7827	1386.28
	16.8089	1289.12
	16.8352	1264.95
	16.8615	1242.79
	16.8877	1315.63
	16.914	1294.46
	16.9402	1289.3
	16.9665	1252.13
	16.9928	1408.97
	17.019	1303.81
	17.0453	1320.64
	17.0715	1317.48
	17.0978	1305.31
	17.1241	1279.15
	17.1503	1424.99
	17.1766	1384.82
	17.2028	1293.66
	17.2291	1270.49
	17.2554	1356.33
	17.2816	1415.16
	17.3079	1302
	17.3341	1322.84
	17.3604	1209.67
	17.3867	1420.51
	17.4129	1203.34
	17.4392	1392.18
	17.4654	1322.02
	17.4917	1267.85
	17.518	1340.69
	17.5442	1313.52
	17.5705	1363.36
	17.5967	1451.19
	17.623	1251.03
	17.6493	1350.87
	17.6755	1211.7
	17.7018	1325.54
	17.728	1421.37
	17.7543	1381.21
	17.7806	1363.05
	17.8068	1277.88
	17.8331	1411.72
	17.8593	1421.55
	17.8856	1338.39
	17.9119	1418.23
	17.9381	1421.06
	17.9644	1331.9
	17.9906	1342.73
	18.0169	1355.57
	18.0432	1440.4
	18.0694	1420.24
	18.0957	1416.08
	18.122	1427.91
	18.1482	1287.75
	18.1745	1348.58
	18.2007	1401.42
	18.227	1308.26
	18.2533	1315.09
	18.2795	1435.93
	18.3058	1331.76
	18.332	1359.6
	18.3583	1405.43
	18.3846	1353.27
	18.4108	1421.11
	18.4371	1346.94
	18.4633	1493.78
	18.4896	1417.61
	18.5159	1387.45
	18.5421	1326.29
	18.5684	1350.12
	18.5947	1464.96
	18.6209	1331.79
	18.6472	1359.63
	18.6734	1358.46
	18.6997	1469.3
	18.726	1342.14
	18.7522	1352.97
	18.7785	1472.81
	18.8047	1391.64
	18.831	1518.48
	18.8573	1405.32
	18.8835	1277.15
	18.9098	1333.99
	18.936	1438.82
	18.9623	1316.66
	18.9886	1430.5
	19.0148	1285.33
	19.0411	1370.17
	19.0673	1463
	19.0936	1446.84
	19.1199	1415.67
	19.1461	1371.51
	19.1724	1471.35
	19.1986	1359.18
	19.2249	1442.02
	19.2512	1509.85
	19.2774	1410.69
	19.3037	1413.53
	19.3299	1482.36
	19.3562	1392.2
	19.3825	1282.03
	19.4087	1470.87
	19.435	1560.7
	19.4612	1362.54
	19.4875	1328.38
	19.5138	1560.21
	19.54	1424.05
	19.5663	1424.88
	19.5925	1490.72
	19.6188	1579.56
	19.6451	1474.39
	19.6713	1462.23
	19.6976	1395.06
	19.7238	1418.9
	19.7501	1463.74
	19.7764	1574.57
	19.8026	1585.41
	19.8289	1560.24
	19.8551	1538.08
	19.8814	1537.91
	19.9077	1463.75
	19.9339	1368.59
	19.9602	1440.42
	19.9865	1403.26
	20.0127	1448.09
	20.039	1477.93
	20.0652	1490.77
	20.0915	1501.6
	20.1178	1455.44
	20.144	1571.27
	20.1703	1629.11
	20.1965	1494.94
	20.2228	1465.78
	20.2491	1626.62
	20.2753	1505.45
	20.3016	1456.29
	20.3278	1496.12
	20.3541	1429.96
	20.3804	1574.8
	20.4066	1430.63
	20.4329	1403.47
	20.4592	1538.3
	20.4854	1544.14
	20.5117	1550.97
	20.5379	1437.81
	20.5642	1425.65
	20.5905	1563.48
	20.6167	1546.32
	20.643	1653.15
	20.6692	1562.99
	20.6955	1419.83
	20.7218	1518.66
	20.748	1512.5
	20.7743	1670.33
	20.8005	1545.17
	20.8268	1420.01
	20.853	1535.84
	20.8793	1481.68
	20.9056	1484.51
	20.9318	1504.35
	20.9581	1552.18
	20.9844	1506.02
	21.0106	1486.86
	21.0369	1524.69
	21.0631	1574.53
	21.0894	1616.36
	21.1157	1596.2
	21.1419	1553.04
	21.1682	1473.87
	21.1944	1577.71
	21.2207	1506.54
	21.247	1536.38
	21.2732	1613.21
	21.2995	1629.05
	21.3257	1520.89
	21.352	1633.72
	21.3783	1534.56
	21.4045	1585.39
	21.4308	1471.23
	21.457	1470.07
	21.4833	1561.9
	21.5096	1624.74
	21.5358	1610.57
	21.5621	1430.41
	21.5883	1556.25
	21.6146	1599.08
	21.6409	1464.92
	21.6671	1593.75
	21.6934	1519.59
	21.7197	1594.42
	21.7459	1670.26
	21.7722	1603.1
	21.7984	1578.93
	21.8247	1493.77
	21.851	1529.6
	21.8772	1662.44
	21.9035	1490.28
	21.9297	1552.11
	21.956	1576.95
	21.9823	1653.78
	22.0085	1631.62
	22.0348	1670.45
	22.061	1494.29
	22.0873	1652.13
	22.1136	1657.96
	22.1398	1652.8
	22.1661	1638.63
	22.1923	1729.47
	22.2186	1606.31
	22.2449	1671.14
	22.2711	1577.98
	22.2974	1714.81
	22.3237	1673.65
	22.3499	1698.49
	22.3762	1680.32
	22.4024	1521.16
	22.4287	1723.99
	22.455	1703.83
	22.4812	1535.66
	22.5075	1672.5
	22.5337	1640.34
	22.56	1703.17
	22.5862	1632.01
	22.6125	1667.84
	22.6388	1585.68
	22.665	1544.52
	22.6913	1621.35
	22.7175	1624.19
	22.7438	1671.02
	22.7701	1681.86
	22.7963	1597.69
	22.8226	1534.53
	22.8489	1686.37
	22.8751	1607.2
	22.9014	1610.04
	22.9276	1663.87
	22.9539	1582.71
	22.9802	1690.55
	23.0064	1585.38
	23.0327	1632.22
	23.0589	1678.05
	23.0852	1815.89
	23.1115	1676.72
	23.1377	1594.56
	23.164	1685.4
	23.1902	1648.23
	23.2165	1772.07
	23.2428	1666.9
	23.269	1689.74
	23.2953	1638.58
	23.3215	1717.41
	23.3478	1743.25
	23.3741	1623.08
	23.4003	1603.92
	23.4266	1665.76
	23.4529	1662.59
	23.4791	1608.43
	23.5054	1719.26
	23.5316	1700.1
	23.5579	1746.93
	23.5842	1733.77
	23.6104	1749.61
	23.6367	1678.44
	23.6629	1685.28
	23.6892	1696.11
	23.7155	1704.95
	23.7417	1712.79
	23.768	1720.62
	23.7942	1693.46
	23.8205	1753.29
	23.8468	1726.13
	23.873	1745.96
	23.8993	1688.8
	23.9255	1639.64
	23.9518	1657.47
	23.9781	1657.31
	24.0043	1672.14
	24.0306	1727.98
	24.0568	1700.82
	24.0831	1751.65
	24.1094	1750.49
	24.1356	1700.32
	24.1619	1716.16
	24.1882	1627
	24.2144	1502.83
	24.2407	1665.67
	24.2669	1623.5
	24.2932	1611.34
	24.3194	1585.17
	24.3457	1650.01
	24.372	1602.85
	24.3982	1683.68
	24.4245	1582.52
	24.4507	1641.35
	24.477	1692.19
	24.5033	1763.03
	24.5295	1637.86
	24.5558	1624.7
	24.582	1533.53
	24.6083	1635.37
	24.6346	1650.2
	24.6608	1748.04
	24.6871	1632.88
	24.7134	1616.71
	24.7396	1665.55
	24.7659	1698.38
	24.7921	1662.22
	24.8184	1570.06
	24.8447	1616.89
	24.8709	1466.73
	24.8972	1626.56
	24.9234	1605.4
	24.9497	1571.24
	24.976	1715.07
	25.0022	1643.91
	25.0285	1711.74
	25.0547	1632.58
	25.081	1495.41
	25.1073	1490.25
	25.1335	1593.09
	25.1598	1656.92
	25.1861	1596.76
	25.2123	1640.59
	25.2386	1566.43
	25.2648	1656.27
	25.2911	1743.1
	25.3174	1619.94
	25.3436	1517.77
	25.3699	1582.61
	25.3961	1591.44
	25.4224	1517.28
	25.4487	1576.12
	25.4749	1584.95
	25.5012	1598.79
	25.5274	1506.62
	25.5537	1592.46
	25.58	1576.3
	25.6062	1547.13
	25.6325	1507.97
	25.6587	1577.8
	25.685	1491.64
	25.7113	1495.47
	25.7375	1617.31
	25.7638	1485.15
	25.79	1562.98
	25.8163	1516.82
	25.8426	1531.65
	25.8688	1576.49
	25.8951	1549.33
	25.9213	1549.16
	25.9476	1420
	25.9739	1480.83
	26.0001	1657.67
	26.0264	1512.51
	26.0526	1554.34
	26.0789	1542.18
	26.1052	1570.01
	26.1314	1387.85
	26.1577	1484.68
	26.1839	1420.52
	26.2102	1453.36
	26.2365	1363.19
	26.2627	1467.03
	26.289	1444.86
	26.3152	1600.7
	26.3415	1415.54
	26.3678	1540.37
	26.394	1435.21
	26.4203	1388.04
	26.4465	1422.88
	26.4728	1398.71
	26.4991	1251.55
	26.5253	1378.39
	26.5516	1469.22
	26.5779	1468.06
	26.6041	1407.89
	26.6304	1361.73
	26.6566	1390.57
	26.6829	1478.4
	26.7092	1384.24
	26.7354	1394.07
	26.7617	1374.91
	26.7879	1507.75
	26.8142	1474.58
	26.8405	1353.42
	26.8667	1352.25
	26.893	1327.09
	26.9192	1214.92
	26.9455	1363.76
	26.9718	1279.6
	26.998	1281.43
	27.0243	1337.27
	27.0506	1389.1
	27.0768	1401.94
	27.1031	1271.78
	27.1293	1394.61
	27.1556	1338.45
	27.1819	1306.28
	27.2081	1379.12
	27.2344	1281.95
	27.2606	1318.79
	27.2869	1382.63
	27.3132	1296.46
	27.3394	1238.3
	27.3657	1332.13
	27.3919	1297.97
	27.4182	1278.81
	27.4445	1281.64
	27.4707	1183.48
	27.497	1254.31
	27.5232	1092.15
	27.5495	1237.98
	27.5758	1286.82
	27.602	1243.66
	27.6283	1298.49
	27.6545	1370.33
	27.6808	1303.16
	27.7071	1236
	27.7333	1064.84
	27.7596	1293.67
	27.7858	1166.51
	27.8121	1065.34
	27.8384	1182.18
	27.8646	1235.02
	27.8909	1241.85
	27.9171	1160.69
	27.9434	1131.52
	27.9697	1171.36
	27.9959	1169.19
	28.0222	1117.03
	28.0484	1200.87
	28.0747	1163.7
	28.101	1158.54
	28.1272	1192.37
	28.1535	1042.21
	28.1797	1048.05
	28.206	1191.88
	28.2323	1130.72
	28.2585	1041.55
	28.2848	1124.39
	28.3111	1007.22
	28.3373	1041.06
	28.3636	1082.9
	28.3898	1088.73
	28.4161	1120.57
	28.4424	1144.4
	28.4686	1065.24
	28.4949	995.076
	28.5211	1086.91
	28.5474	1025.75
	28.5737	1028.58
	28.5999	987.419
	28.6262	1066.26
	28.6524	1099.09
	28.6787	973.927
	28.705	1067.76
	28.7312	1032.6
	28.7575	1095.43
	28.7837	1011.27
	28.81	1031.11
	28.8363	853.942
	28.8625	1017.78
	28.8888	1051.61
	28.9151	1059.45
	28.9413	966.285
	28.9676	969.121
	28.9938	953.957
	29.0201	1005.79
	29.0464	1048.63
	29.0726	916.465
	29.0989	888.301
	29.1251	979.136
	29.1514	1008.97
	29.1776	1013.81
	29.2039	962.644
	29.2302	918.48
	29.2564	972.316
	29.2827	867.152
	29.309	850.988
	29.3352	853.823
	29.3615	1057.66
	29.3877	939.495
	29.414	865.331
	29.4403	976.167
	29.4665	1044
	29.4928	998.838
	29.519	816.674
	29.5453	945.51
	29.5716	856.346
	29.5978	868.182
	29.6241	973.018
	29.6503	839.854
	29.6766	918.689
	29.7029	807.525
	29.7291	868.361
	29.7554	894.197
	29.7816	874.033
	29.8079	911.869
	29.8342	866.705
	29.8604	896.541
	29.8867	759.376
	29.9129	857.212
	29.9392	857.048
	29.9655	865.884
	29.9917	906.72
	30.018	774.556
	30.0443	819.392
	30.0705	827.227
	30.0968	881.063
	30.123	749.899
	30.1493	842.735
	30.1756	848.571
	30.2018	741.407
	30.2281	833.243
	30.2543	839.078
	30.2806	806.914
	30.3069	771.75
	30.3331	779.586
	30.3594	684.422
	30.3856	737.258
	30.4119	768.094
	30.4382	788.929
	30.4644	852.765
	30.4907	802.601
	30.5169	770.437
	30.5432	745.273
	30.5695	598.109
	30.5957	725.945
	30.622	812.78
	30.6482	724.616
	30.6745	740.452
	30.7008	678.288
	30.727	785.124
	30.7533	667.96
	30.7796	699.796
	30.8058	750.631
	30.8321	690.467
	30.8583	760.303
	30.8846	761.139
	30.9108	765.975
	30.9371	690.811
	30.9634	639.647
	30.9896	699.482
	31.0159	647.318
	31.0421	733.154
	31.0684	663.99
	31.0947	694.826
	31.1209	681.662
	31.1472	731.498
	31.1735	710.333
	31.1997	638.169
	31.226	590.005
	31.2522	659.841
	31.2785	700.677
	31.3048	548.513
	31.331	700.349
	31.3573	557.184
	31.3835	639.02
	31.4098	648.856
	31.4361	546.692
	31.4623	680.528
	31.4886	630.364
	31.5148	623.2
	31.5411	594.035
	31.5674	617.871
	31.5936	592.707
	31.6199	668.543
	31.6461	508.379
	31.6724	599.215
	31.6987	689.051
	31.7249	609.886
	31.7512	668.722
	31.7775	514.558
	31.8037	603.394
	31.83	611.23
	31.8562	648.066
	31.8825	531.902
	31.9088	514.737
	31.935	632.573
	31.9613	563.409
	31.9875	632.245
	32.0138	564.081
	32.0401	526.917
	32.0663	572.753
	32.0926	583.588
	32.1188	543.424
	32.1451	550.26
	32.1714	492.096
	32.1976	592.932
	32.2239	540.768
	32.2501	500.604
	32.2764	619.439
	32.3027	541.275
	32.3289	502.111
	32.3552	450.947
	32.3814	487.783
	32.4077	548.619
	32.434	594.455
	32.4602	516.29
	32.4865	454.126
	32.5127	525.962
	32.539	505.798
	32.5653	444.634
	32.5915	476.47
	32.6178	531.306
	32.6441	489.141
	32.6703	381.977
	32.6966	482.813
	32.7228	347.649
	32.7491	367.485
	32.7754	443.321
	32.8016	467.157
	32.8279	449.992
	32.8541	497.828
	32.8804	514.664
	32.9066	498.5
	32.9329	405.336
	32.9592	543.172
	32.9854	433.008
	33.0117	425.844
	33.038	413.679
	33.0642	557.515
	33.0905	419.351
	33.1167	327.187
	33.143	452.023
	33.1693	405.859
	33.1955	386.695
	33.2218	420.53
	33.248	388.366
	33.2743	309.202
	33.3006	349.038
	33.3268	407.874
	33.3531	411.71
	33.3793	352.546
	33.4056	425.381
	33.4319	364.217
	33.4581	374.053
	33.4844	324.889
	33.5106	394.725
	33.5369	381.561
	33.5632	413.397
	33.5894	438.232
	33.6157	294.068
	33.642	400.904
	33.6682	351.74
	33.6945	392.576
	33.7207	308.412
	33.747	303.248
	33.7732	347.083
	33.7995	342.919
	33.8258	376.755
	33.852	277.591
	33.8783	322.427
	33.9046	386.263
	33.9308	355.099
	33.9571	267.934
	33.9833	340.77
	34.0096	257.606
	34.0359	330.442
	34.0621	313.278
	34.0884	301.114
	34.1146	291.95
	34.1409	302.785
	34.1672	290.621
	34.1934	274.457
	34.2197	246.293
	34.2459	271.129
	34.2722	356.965
	34.2985	290.801
	34.3247	298.636
	34.351	275.472
	34.3772	355.308
	34.4035	360.144
	34.4298	233.98
	34.456	308.816
	34.4823	311.652
	34.5085	333.487
	34.5348	387.323
	34.5611	201.159
	34.5873	243.995
	34.6136	304.831
	34.6399	268.667
	34.6661	250.503
	34.6924	330.338
	34.7186	317.174
	34.7449	322.01
	34.7711	263.846
	34.7974	364.682
	34.8237	364.518
	34.8499	234.354
	34.8762	213.189
	34.9025	209.025
	34.9287	247.861
	34.955	154.697
	34.9812	242.533
	35.0075	143.369
	35.0338	160.205
	35.06	303.04
	35.0863	156.876
	35.1125	171.712
	35.1388	231.548
	35.1651	264.384
	35.1913	188.22
	35.2176	285.056
	35.2438	241.891
	35.2701	220.727
	35.2964	271.563
	35.3226	155.399
	35.3489	186.235
	35.3751	202.071
	35.4014	162.907
	35.4277	282.742
	35.4539	220.578
	35.4802	176.414
	35.5065	151.25
	35.5327	138.086
	35.559	201.922
	35.5852	118.758
	35.6115	143.593
	35.6377	96.4293
	35.664	136.265
	35.6903	165.101
	35.7165	214.937
	35.7428	158.773
	35.7691	216.609
	35.7953	165.444
	35.8216	92.2803
	35.8478	114.116
	35.8741	87.952
	35.9004	196.788
	35.9266	121.624
	35.9529	222.46
	35.9791	85.2955
	36.0054	165.131
	36.0317	160.967
	36.0579	154.803
	36.0842	252.639
	36.1104	193.475
	36.1367	188.311
	36.163	160.146
	36.1892	133.982
	36.2155	173.818
	36.2418	135.654
	36.268	170.49
	36.2943	185.326
	36.3205	130.162
	36.3468	101.998
	36.373	60.8334
	36.3993	95.6692
	36.4256	54.5051
	36.4518	114.341
	36.4781	181.177
	36.5044	151.013
	36.5306	148.849
	36.5569	110.684
	36.5831	101.52
	36.6094	92.3561
	36.6356	64.1919
	36.6619	120.028
	36.6882	172.864
	36.7144	123.7
	36.7407	77.5354
	36.767	38.3712
	36.7932	47.2071
	36.8195	106.043
	36.8457	98.8788
	36.872	32.7147
	36.8983	102.551
	36.9245	160.386
	36.9508	150.222
	36.977	33.0581
	37.0033	39.8939
	37.0296	105.73
	37.0558	70.5657
	37.0821	28.4015
	37.1083	17.2374
	37.1346	36.0732
	37.1609	98.9091
	37.1871	0.74496
	37.2134	97.5808
	37.2396	60.4167
	37.2659	28.2525
	37.2922	-6.91161
	37.3184	49.9243
	37.3447	126.76
	37.371	74.596
	37.3972	67.4318
	37.4235	44.2677
	37.4497	82.1035
	37.476	137.939
	37.5022	47.7752
	37.5285	-0.3889
	37.5548	55.447
	37.581	-11.7172
	37.6073	91.1187
	37.6335	80.9545
	37.6598	9.79041
	37.6861	62.6263
	37.7123	107.462
	37.7386	-7.70202
	37.7649	36.1338
	37.7911	-21.0303
	37.8174	-10.1944
	37.8436	143.641
	37.8699	42.4773
	37.8962	64.3131
	37.9224	25.149
	37.9487	42.9848
	37.9749	9.82069
	38.0012	15.6565
	38.0275	98.4924
	38.0537	-5.67174
	38.08	21.1641
	38.1063	0
	38.1325	43.8359
	38.1588	34.6717
	38.185	58.5076
	38.2113	68.3434
	38.2375	54.1793
	38.2638	5.01514
	38.2901	-105.149
	38.3163	42.6868
	38.3426	53.5227
	38.3689	-64.6414
	38.3951	-17.8056
	38.4214	-42.9697
	38.4476	58.8661
	38.4739	58.702
	38.5001	-50.4622

## Sheet: Fig.1k
Fig.1k	HO-PBI-G		Fit Peak		Peak 1		Peak 2
	2θ (degree)	Intensity (a.u.)	2θ (degree)	Intensity (a.u.)	2θ (degree)	Intensity (a.u.)	2θ (degree)	Intensity (a.u.)
	2.983	1211.43	2.983	219.803	3.24907	253.849	2.983	1.72632e-05
	3.02239	1197.32	3.26865	256.507	3.76447	331.187	9.75401	0.21987
	3.06178	1176.2	3.5543	297.767	4.25793	420.414	10.2356	0.37828
	3.10117	1029.09	3.83995	343.846	4.72995	520.46	11.1685	1.03039
	3.14056	1186.98	4.1256	394.97	5.18099	629.709	12.0617	2.53146
	3.17995	734.864	4.41125	451.312	5.61153	746.121	12.916	5.65841
	3.21935	814.751	4.6969	512.98	6.02205	867.385	13.7324	11.6011
	3.25874	748.638	4.98255	580.011	6.41303	991.075	14.5117	21.9827
	3.29813	417.524	5.2682	652.354	6.78494	1114.81	15.2548	38.7714
	3.33752	562.411	5.55386	729.865	7.13825	1236.36	15.9625	64.07
	3.37691	462.297	5.83951	812.295	7.47346	1353.79	16.6356	99.8088
	3.4163	314.184	6.12516	899.283	7.79102	1465.47	17.2751	147.408
	3.45569	487.071	6.41081	990.356	8.09142	1570.14	17.8818	207.491
	3.49508	255.957	6.69646	1084.92	8.37514	1666.91	18.4566	279.712
	3.53447	183.844	6.98211	1182.27	8.64265	1755.24	19.0004	362.749
	3.57386	136.73	7.26776	1281.58	8.89443	1834.88	19.5139	454.438
	3.61325	184.617	7.55341	1381.94	9.13095	1905.86	19.9981	552.029
	3.65264	48.5037	7.83906	1482.33	9.3527	1968.43	20.4538	652.49
	3.69204	11.3903	8.12471	1581.66	9.56014	2023	20.8819	752.807
	3.73143	-2.72317	8.41036	1678.77	9.75377	2070.1	21.2833	850.246
	3.77082	106.163	8.69601	1772.49	9.93404	2110.34	21.6588	942.524
	3.81021	196.05	8.98166	1861.61	10.1014	2144.38	22.0093	1027.91
	3.8496	285.936	9.26731	1944.95	10.2564	2172.88	22.3356	1105.25
	3.88899	319.823	9.55296	2021.35	10.3995	2196.49	22.6386	1173.93
	3.92838	461.71	9.83861	2089.73	10.5312	2215.85	22.9191	1233.8
	3.96777	399.596	10.1243	2149.1	10.6519	2231.56	23.1781	1285.09
	4.00716	585.483	10.4099	2198.56	10.7621	2244.15	23.4164	1328.3
	4.04655	436.37	10.6956	2237.38	10.8623	2254.13	23.6349	1364.12
	4.08594	417.256	10.9812	2264.98	10.9529	2261.93	23.8343	1393.36
	4.12534	398.143	11.2669	2280.93	11.0345	2267.95	24.0157	1416.84
	4.16473	286.03	11.5525	2285.03	11.1075	2272.52	24.1797	1435.41
	4.20412	207.916	11.8382	2277.23	11.1724	2275.93	24.3274	1449.85
	4.24351	124.803	12.1238	2257.71	11.2297	2278.43	24.4596	1460.88
	4.2829	284.689	12.4095	2226.8	11.2798	2280.22	24.5771	1469.16
	4.32229	200.576	12.6951	2185.06	11.3233	2281.48	24.6808	1475.25
	4.36168	168.462	12.9808	2133.21	11.3606	2282.34	24.7715	1479.63
	4.40107	46.3489	13.2664	2072.11	11.3921	2282.9	24.8502	1482.71
	4.44046	85.2358	13.5521	2002.8	11.4184	2283.26	24.9176	1484.8
	4.47985	93.1224	13.8377	1926.39	11.4399	2283.48	24.9747	1486.19
	4.51924	63.0089	14.1234	1844.13	11.4572	2283.6	25.0223	1487.07
	4.55863	115.895	14.409	1757.31	11.4706	2283.67	25.0613	1487.61
	4.59803	-1.21799	14.6947	1667.28	11.4807	2283.7	25.0925	1487.91
	4.63742	26.6689	14.9803	1575.41	11.4879	2283.72	25.1168	1488.08
	4.67681	20.5555	15.266	1483.05	11.4928	2283.72	25.1351	1488.16
	4.7162	140.442	15.5516	1391.55	11.4957	2283.72	25.1482	1488.19
	4.75559	67.3286	15.8373	1302.18	11.4972	2283.72	25.1569	1488.21
	4.79498	202.215	16.1229	1216.16	11.4978	2283.72	25.1622	1488.21
	4.83437	219.102	16.4086	1134.63	11.4979	2283.72	25.165	1488.21
	4.87376	374.988	16.6942	1058.63	11.498	2283.72	25.166	1488.21
	4.91315	181.875	16.9799	989.071	11.4989	2283.72	25.1661	1488.21
	4.95254	252.762	17.2655	926.771	11.5014	2283.72	25.1662	1488.21
	4.99193	435.648	17.5512	872.409	11.5063	2283.72	25.167	1488.21
	5.03132	343.535	17.8368	826.534	11.5143	2283.7	25.1692	1488.21
	5.07072	462.421	18.1225	789.558	11.5263	2283.67	25.1735	1488.21
	5.11011	290.308	18.4081	761.756	11.543	2283.57	25.1805	1488.2
	5.1495	484.194	18.6938	743.265	11.5653	2283.39	25.191	1488.18
	5.18889	313.081	18.9794	734.079	11.5938	2283.05	25.2057	1488.13
	5.22828	568.968	19.2651	734.056	11.6295	2282.45	25.2252	1488.02
	5.26767	553.854	19.5507	742.915	11.6731	2281.46	25.2502	1487.82
	5.30706	520.741	19.8364	760.242	11.7254	2279.91	25.2815	1487.48
	5.34645	753.628	20.122	785.491	11.7871	2277.57	25.3197	1486.91
	5.38584	785.514	20.4077	817.995	11.8591	2274.12	25.3655	1486.02
	5.42523	786.401	20.6933	856.967	11.9422	2269.22	25.4196	1484.67
	5.46462	790.288	20.979	901.515	12.0371	2262.39	25.4827	1482.69
	5.50401	744.174	21.2646	950.65	12.1446	2253.09	25.5555	1479.86
	5.54341	675.061	21.5503	1003.3	12.2656	2240.67	25.6386	1475.93
	5.5828	685.947	21.8359	1058.33	12.4008	2224.39	25.7329	1470.57
	5.62219	712.834	22.1216	1114.56	12.551	2203.39	25.8389	1463.41
	5.66158	735.72	22.4072	1170.78	12.717	2176.72	25.9574	1454.01
	5.70097	885.607	22.6929	1225.77	12.8996	2143.35	26.089	1441.88
	5.74036	627.494	22.9785	1278.33	13.0996	2102.18	26.2345	1426.46
	5.77975	873.38	23.2642	1327.31	13.3177	2052.13	26.3945	1407.13
	5.81914	771.267	23.5498	1371.62	13.5548	1992.13	26.5697	1383.24
	5.85853	666.153	23.8355	1410.28	13.8117	1921.22	26.7609	1354.11
	5.89792	931.04	24.1212	1442.39	14.089	1838.65	26.9686	1319.08
	5.93731	868.927	24.4068	1467.21	14.3878	1743.99	27.1937	1277.53
	5.97671	881.813	24.6925	1484.14	14.7086	1637.19	27.4367	1228.92
	6.0161	863.7	24.9781	1492.73	15.0523	1518.78	27.6985	1172.87
	6.05549	916.587	25.2638	1492.72	15.4197	1389.88	27.9796	1109.21
	6.09488	889.473	25.5494	1484.01	15.8116	1252.34	28.2808	1038.05
	6.13427	778.36	25.835	1466.69	16.2288	1108.7	28.6028	959.853
	6.17366	698.246	26.1207	1440.99	16.6721	962.172	28.9462	875.462
	6.21305	826.133	26.4063	1407.34	17.1422	816.471	29.3118	786.164
	6.25244	781.02	26.692	1366.28	17.6399	675.586	29.7002	693.66
	6.29183	851.906	26.9777	1318.48	18.1661	543.458	30.1121	600.024
	6.33122	883.793	27.2633	1264.73	18.7215	423.622	30.5483	507.601
	6.37061	822.679	27.549	1205.88	19.3069	318.846	31.0094	418.846
	6.41	948.566	27.8346	1142.85	19.9232	230.837	31.4961	336.133
	6.4494	968.452	28.1202	1076.61	20.571	160.087	32.0091	261.538
	6.48879	1010.34	28.4059	1008.09	21.2512	105.876	32.5491	196.632
	6.52818	844.226	28.6916	938.239	21.9646	66.4564	33.1168	142.325
	6.56757	737.112	28.9772	867.965	22.712	39.386	33.7128	98.7884
	6.60696	924.999	29.2629	798.109	23.4941	21.9184	34.338	65.4766
	6.64635	777.885	29.5485	729.447	24.3117	11.3859	34.9929	41.2518
	6.68574	873.772	29.8342	662.667	25.1657	5.48615	35.6782	24.5843
	6.72513	1004.66	30.1198	598.367	25.6066	3.69457	36.3947	13.7867
	6.76452	1095.55	30.4055	537.043	30.4483	0.02105	37.143	7.2347
	6.80391	968.432	30.6911	479.093	35.2901	2.63882e-05	37.5294	5.10251
	6.8433	767.319	30.9768	424.815	40.1319	7.2814e-09	41.2515	0.10004
	6.88269	965.205	31.2624	374.411	44.9736	4.42191e-13	44.9736	0.000701066
	6.92209	956.092	31.5481	327.995
	6.96148	920.979	31.8337	285.597
	7.00087	1051.87	32.1194	247.177
	7.04026	775.752	32.405	212.634
	7.07965	1031.64	32.6907	181.813
	7.11904	886.525	32.9763	154.52
	7.15843	955.411	33.262	130.531
	7.19782	923.298	33.5476	109.6
	7.23721	969.184	33.8333	91.4698
	7.2766	853.071	34.1189	75.8774
	7.31599	846.958	34.4046	62.5626
	7.35538	1138.84	34.6902	51.2727
	7.39478	1092.73	34.9759	41.7663
	7.43417	1071.62	35.2615	33.8169
	7.47356	916.504	35.5472	27.2151
	7.51295	1232.39	35.8328	21.7698
	7.55234	1033.28	36.1185	17.3088
	7.59173	1123.16	36.4041	13.6788
	7.63112	1367.05	36.6898	10.7448
	7.67051	1164.94	36.9754	8.38911
	7.7099	1219.82	37.2611	6.51032
	7.74929	1175.12	37.5467	5.02177
	7.78868	1189.17	37.8324	3.85017
	7.82807	1359.21	38.118	2.93407
	7.86747	1264.26	38.4037	2.22244
	7.90686	1122.3	38.6893	1.67324
	7.94625	1599.35	38.975	1.25214
	7.98564	1236.39	39.2606	0.93136
	8.02503	1447.44	39.5463	0.68858
	8.06442	1650.49	39.8319	0.506
	8.10381	1604.53	40.1176	0.36959
	8.1432	1681.58	40.4032	0.26832
	8.18259	1452.62	40.6889	0.19363
	8.22198	1694.67	40.9745	0.13888
	8.26137	1462.71	41.2602	0.09901
	8.30076	1764.76	41.5458	0.07016
	8.34016	1692.8	41.8315	0.04942
	8.37955	1540.85	42.1171	0.0346
	8.41894	1866.89	42.4028	0.02407
	8.45833	1587.94	42.6884	0.01665
	8.49772	1789.99	42.9741	0.01145
	8.53711	1904.03	43.2597	0.00782
	8.5765	1962.08	43.5454	0.00531
	8.61589	2036.12	43.831	0.00359
	8.65528	1799.17	44.1167	0.00241
	8.69467	1975.21	44.4023	0.0016
	8.73406	1874.26	44.688	0.00106
	8.77346	2053.3	44.9736	0.000701066
	8.81285	1970.35
	8.85224	2126.39
	8.89163	2156.27
	8.93102	2058.34
	8.97041	2060.41
	9.0098	2013.47
	9.04919	2272.54
	9.08858	2619.6
	9.12797	2110.67
	9.16736	2379.74
	9.20675	2253.8
	9.24614	2285.87
	9.28554	2420.94
	9.32493	2462
	9.36432	2596.07
	9.40371	2573.14
	9.4431	2293.2
	9.48249	2631.27
	9.52188	2459.33
	9.56127	2375.4
	9.60066	2591.47
	9.64005	2170.53
	9.67944	2446.6
	9.71884	2751.67
	9.75823	2387.73
	9.79762	2626.8
	9.83701	2391.87
	9.8764	2436.93
	9.91579	2595
	9.95518	2340.07
	9.99457	2508.72
	10.034	2658.38
	10.0733	2567.03
	10.1127	2530.69
	10.1521	2498.34
	10.1915	2354
	10.2309	2468.65
	10.2703	2930.31
	10.3097	2284.97
	10.3491	2473.62
	10.3885	2413.28
	10.4279	2638.93
	10.4673	2565.59
	10.5067	2207.24
	10.546	2666.9
	10.5854	2446.56
	10.6248	2751.21
	10.6642	2673.87
	10.7036	2609.52
	10.743	2223.18
	10.7824	2309.83
	10.8218	2191.49
	10.8612	2466.49
	10.9006	2291.76
	10.9399	2364.03
	10.9793	2374.3
	11.0187	2429.57
	11.0581	2330.84
	11.0975	2332.11
	11.1369	2184.37
	11.1763	2271.64
	11.2157	2253.91
	11.2551	2481.18
	11.2945	2250.45
	11.3338	2116.72
	11.3733	2040.99
	11.4126	2150.26
	11.452	2193.53
	11.4914	2468.8
	11.5308	2220.06
	11.5702	2186.33
	11.6096	2166.6
	11.649	2467.87
	11.6884	2045.14
	11.7278	2215.41
	11.7672	2190.68
	11.8065	2075.95
	11.8459	2017.22
	11.8853	2357.48
	11.9247	1849.75
	11.9641	2288.02
	12.0035	1906.29
	12.0429	2183.56
	12.0823	1630.83
	12.1217	2135.1
	12.1611	2145.37
	12.2005	2040.64
	12.2398	1934.9
	12.2792	1925.32
	12.3186	1973.96
	12.358	2095.59
	12.3974	1885.23
	12.4368	1944.87
	12.4762	2272.51
	12.5156	1956.15
	12.555	1942.79
	12.5944	1878.42
	12.6337	1929.06
	12.6731	1863.7
	12.7125	2289.34
	12.7519	1883.98
	12.7913	2427.62
	12.8307	1644.25
	12.8701	1801.89
	12.9095	2043.53
	12.9489	1759.17
	12.9883	1924.81
	13.0277	1859.45
	13.0671	1678.08
	13.1064	1825.72
	13.1458	1767.36
	13.1852	1912
	13.2246	1970.64
	13.264	1784.28
	13.3034	1772.92
	13.3428	1686.55
	13.3822	1679.96
	13.4216	1942.51
	13.461	1598.06
	13.5003	1816.6
	13.5397	1865.15
	13.5791	1681.7
	13.6185	1739.25
	13.6579	1669.79
	13.6973	1771.34
	13.7367	1705.89
	13.7761	1736.44
	13.8155	1583.98
	13.8549	1817.53
	13.8943	1810.08
	13.9337	1510.62
	13.973	1903.17
	14.0124	1776.72
	14.0518	1717.27
	14.0912	1768.81
	14.1306	1280.36
	14.17	1803.91
	14.2094	1383.46
	14.2488	1691
	14.2882	1717.55
	14.3276	1567.1
	14.3669	1659.64
	14.4063	1595.19
	14.4457	1462.74
	14.4851	1547.29
	14.5245	1533.83
	14.5639	1540.38
	14.6033	1420.93
	14.6427	1688.48
	14.6821	1377.02
	14.7215	1499.68
	14.7609	1537.54
	14.8003	1475.41
	14.8396	1296.27
	14.879	1640.14
	14.9184	1316
	14.9578	1540.87
	14.9972	1505.74
	15.0366	1500.6
	15.076	1317.47
	15.1154	1617.33
	15.1548	1427.2
	15.1942	1472.07
	15.2335	1521.93
	15.2729	1379.8
	15.3123	1449.66
	15.3517	1321.53
	15.3911	1104.39
	15.4305	1795.26
	15.4699	1220.12
	15.5093	1596.99
	15.5487	1362.86
	15.5881	1359.72
	15.6275	1594.59
	15.6669	1100.45
	15.7062	1390.32
	15.7456	1717.19
	15.785	1573.05
	15.8244	1260.92
	15.8638	1433.78
	15.9032	1227.65
	15.9426	1723.51
	15.982	1333.38
	16.0214	1373.25
	16.0608	1423.11
	16.1001	1414.98
	16.1395	1412.84
	16.1789	1337.71
	16.2183	1274.57
	16.2577	1674.44
	16.2971	1193.31
	16.3365	1363.89
	16.3759	1120.47
	16.4153	1200.05
	16.4547	1457.63
	16.4941	1253.21
	16.5334	1471.79
	16.5728	1269.37
	16.6122	1300.95
	16.6516	1257.53
	16.691	1382.11
	16.7304	1174.69
	16.7698	1324.27
	16.8092	1156.85
	16.8486	1356.43
	16.888	1304.02
	16.9274	896.596
	16.9668	1325.18
	17.0061	1478.76
	17.0455	941.337
	17.0849	1144.92
	17.1243	1108.5
	17.1637	1149.08
	17.2031	1143.66
	17.2425	1200.24
	17.2819	1344.82
	17.3213	1310.4
	17.3606	1281.98
	17.4	1169.56
	17.4394	1322.14
	17.4788	1201.72
	17.5182	1256.3
	17.5576	998.883
	17.597	1164.46
	17.6364	1094.04
	17.6758	897.624
	17.7152	1201.2
	17.7546	842.784
	17.7939	922.365
	17.8333	1190.94
	17.8727	943.526
	17.9121	1018.11
	17.9515	701.687
	17.9909	1220.27
	18.0303	1008.85
	18.0697	980.428
	18.1091	907.008
	18.1485	883.589
	18.1879	730.169
	18.2273	960.749
	18.2666	864.329
	18.306	829.911
	18.3454	1107.49
	18.3848	1072.07
	18.4242	826.652
	18.4636	1120.23
	18.503	1030.81
	18.5424	895.393
	18.5818	901.973
	18.6212	921.553
	18.6606	946.134
	18.6999	612.714
	18.7393	998.294
	18.7787	686.876
	18.8181	763.456
	18.8575	840.036
	18.8969	746.617
	18.9363	963.197
	18.9757	809.777
	19.0151	770.358
	19.0545	768.938
	19.0938	632.518
	19.1332	960.099
	19.1726	836.679
	19.212	576.259
	19.2514	787.84
	19.2908	726.421
	19.3302	672.001
	19.3696	951.582
	19.409	472.162
	19.4484	653.742
	19.4878	720.323
	19.5271	749.903
	19.5665	960.483
	19.6059	760.064
	19.6453	733.644
	19.6847	781.224
	19.7241	713.806
	19.7635	789.386
	19.8029	543.231
	19.8423	696.985
	19.8817	959.738
	19.9211	546.492
	19.9605	689.245
	19.9998	915.999
	20.0392	454.752
	20.0786	787.506
	20.118	826.259
	20.1574	621.013
	20.1968	845.766
	20.2362	1063.52
	20.2756	678.273
	20.315	595.026
	20.3544	817.78
	20.3938	672.533
	20.4331	740.287
	20.4725	724.04
	20.5119	943.794
	20.5513	964.547
	20.5907	823.301
	20.6301	854.054
	20.6695	721.808
	20.7089	684.561
	20.7483	920.314
	20.7877	726.068
	20.827	868.821
	20.8664	646.575
	20.9058	769.328
	20.9452	1034.08
	20.9846	761.835
	21.024	1053.59
	21.0634	863.342
	21.1028	906.096
	21.1422	739.849
	21.1816	817.602
	21.221	1047.36
	21.2603	1035.11
	21.2997	1028.86
	21.3391	654.616
	21.3785	871.37
	21.4179	923.123
	21.4573	1093.88
	21.4967	846.63
	21.5361	838.384
	21.5755	898.137
	21.6149	934.891
	21.6543	814.644
	21.6937	877.397
	21.733	742.151
	21.7724	1168.9
	21.8118	861.658
	21.8512	816.411
	21.8906	1118.16
	21.93	895.918
	21.9694	849.672
	22.0088	1176.43
	22.0482	715.179
	22.0876	1290.93
	22.127	904.685
	22.1663	865.439
	22.2057	1076.19
	22.2451	970.946
	22.2845	989.699
	22.3239	933.453
	22.3633	1300.21
	22.4027	832.96
	22.4421	1004.71
	22.4815	1154.47
	22.5209	1344.9
	22.5602	987.102
	22.5996	1203.3
	22.639	1059.5
	22.6784	1122.69
	22.7178	1058.89
	22.7572	1135.09
	22.7966	1201.28
	22.836	1303.48
	22.8754	1138.68
	22.9148	1253.88
	22.9541	946.073
	22.9935	1050.27
	23.0329	1383.47
	23.0723	1386.66
	23.1117	1335.86
	23.1511	1226.06
	23.1905	1187.25
	23.2299	1339.45
	23.2693	1360.65
	23.3087	1346.85
	23.3481	1049.04
	23.3875	1200.24
	23.4268	1264.44
	23.4662	1196.63
	23.5056	1246.83
	23.545	1388.03
	23.5844	1239.22
	23.6238	1182.42
	23.6632	1608.62
	23.7026	1397.82
	23.742	1431.01
	23.7814	1375.21
	23.8208	1343.41
	23.8601	1176.6
	23.8995	1403.84
	23.9389	1425.43
	23.9783	1454.02
	24.0177	1343.61
	24.0571	1370.2
	24.0965	1425.79
	24.1359	1676.38
	24.1753	1482.97
	24.2147	1444.56
	24.254	1515.15
	24.2934	1519.74
	24.3328	1660.33
	24.3722	1462.92
	24.4116	1323.51
	24.451	1504.1
	24.4904	1534.69
	24.5298	1681.28
	24.5692	1300.87
	24.6086	1761.46
	24.648	1478.05
	24.6873	1518.64
	24.7267	1557.23
	24.7661	1718.82
	24.8055	1659.41
	24.8449	1720
	24.8843	1930.59
	24.9237	1504.18
	24.9631	1728.54
	25.0025	1231.35
	25.0419	1654.17
	25.0813	1725.98
	25.1207	1392.79
	25.16	1373.6
	25.1994	1613.42
	25.2388	1685.23
	25.2782	1448.04
	25.3176	1602.85
	25.357	1456.66
	25.3964	1482.48
	25.4358	1677.29
	25.4752	1635.1
	25.5146	1562.91
	25.554	1460.73
	25.5933	1590.54
	25.6327	1516.35
	25.6721	1532.16
	25.7115	1575.98
	25.7509	1500.79
	25.7903	1695.6
	25.8297	1796.41
	25.8691	1585.22
	25.9085	1199.04
	25.9479	1442.85
	25.9872	1746.66
	26.0266	1420.47
	26.066	1242.29
	26.1054	1667.06
	26.1448	1390.31
	26.1842	1390.57
	26.2236	1415.82
	26.263	1536.07
	26.3024	1226.32
	26.3418	1334.58
	26.3812	1526.83
	26.4205	1433.08
	26.4599	1311.34
	26.4993	1656.59
	26.5387	1429.84
	26.5781	1187.1
	26.6175	1381.35
	26.6569	1563.6
	26.6963	1314.85
	26.7357	1384.11
	26.7751	1759.36
	26.8145	1590.62
	26.8539	1281.87
	26.8932	1212.12
	26.9326	1477.38
	26.972	1315.63
	27.0114	1213.88
	27.0508	1346.13
	27.0902	1321.39
	27.1296	1522.64
	27.169	1189.9
	27.2084	1236.15
	27.2478	1288.4
	27.2872	1366.66
	27.3265	1044.91
	27.3659	1341.16
	27.4053	1447.41
	27.4447	1256.67
	27.4841	1298.92
	27.5235	995.045
	27.5629	1257.93
	27.6023	1139.82
	27.6417	1173.71
	27.6811	1358.6
	27.7204	1038.48
	27.7598	1224.37
	27.7992	1290.26
	27.8386	1108.14
	27.878	1061.03
	27.9174	1018.92
	27.9568	1062.81
	27.9962	1259.69
	28.0356	1123.58
	28.075	938.47
	28.1144	1174.36
	28.1537	1129.24
	28.1931	1142.13
	28.2325	1001.02
	28.2719	990.906
	28.3113	1014.79
	28.3507	901.681
	28.3901	709.568
	28.4295	895.455
	28.4689	1181.34
	28.5083	985.23
	28.5477	946.117
	28.5871	977.006
	28.6264	819.894
	28.6658	1098.78
	28.7052	934.668
	28.7446	678.555
	28.784	792.442
	28.8234	1152.33
	28.8628	640.217
	28.9022	775.104
	28.9416	993.991
	28.9809	1024.88
	29.0204	645.768
	29.0597	625.655
	29.0991	855.542
	29.1385	1087.43
	29.1779	825.317
	29.2173	594.204
	29.2567	693.091
	29.2961	871.979
	29.3355	693.866
	29.3749	556.753
	29.4142	761.64
	29.4536	746.53
	29.493	962.417
	29.5324	554.304
	29.5718	594.191
	29.6112	528.079
	29.6506	944.966
	29.69	741.853
	29.7294	456.74
	29.7688	585.627
	29.8082	792.515
	29.8475	767.608
	29.8869	730.183
	29.9263	562.756
	29.9657	515.33
	30.0051	687.903
	30.0445	562.477
	30.0839	740.05
	30.1233	541.623
	30.1627	465.197
	30.2021	797.77
	30.2415	809.344
	30.2809	470.917
	30.3202	508.491
	30.3596	423.064
	30.399	584.638
	30.4384	712.212
	30.4778	632.786
	30.5172	536.359
	30.5566	612.933
	30.596	498.506
	30.6354	585.08
	30.6748	306.653
	30.7142	652.226
	30.7535	557.8
	30.7929	526.373
	30.8323	396.947
	30.8717	516.52
	30.9111	526.095
	30.9505	534.668
	30.9899	475.242
	31.0293	608.815
	31.0687	634.389
	31.1081	495.962
	31.1474	342.536
	31.1868	457.109
	31.2262	409.683
	31.2656	183.256
	31.305	150.829
	31.3444	394.404
	31.3838	357.978
	31.4232	271.551
	31.4626	332.125
	31.502	488.698
	31.5414	288.271
	31.5807	258.845
	31.6201	245.418
	31.6595	395.992
	31.6989	330.565
	31.7383	223.139
	31.7777	346.714
	31.8171	293.287
	31.8565	334.86
	31.8959	334.434
	31.9353	31.0073
	31.9747	207.581
	32.014	343.154
	32.0534	319.728
	32.0928	80.301
	32.1322	114.874
	32.1716	288.448
	32.211	180.023
	32.2504	160.596
	32.2898	181.17
	32.3292	208.743
	32.3686	147.316
	32.408	229.89
	32.4474	202.463
	32.4867	69.0368
	32.5261	136.61
	32.5655	50.1837
	32.6049	120.757
	32.6443	249.331
	32.6837	172.905
	32.7231	13.4788
	32.7625	-27.9477
	32.8019	188.626
	32.8413	24.1992
	32.8807	26.7726
	32.92	129.346
	32.9594	169.919
	32.9988	125.493
	33.0382	-73.9337
	33.0776	68.6398
	33.117	30.2132
	33.1564	28.7399
	33.1958	-32.9374
	33.2352	170.385
	33.2746	-49.2919
	33.3139	8.03081
	33.3533	91.3535
	33.3927	79.6762
	33.4321	-70.0011
	33.4715	-51.6784
	33.5109	99.6444
	33.5503	52.9671
	33.5897	-13.7102
	33.6291	64.6125
	33.6685	-68.0648
	33.7079	-67.7421
	33.7473	-67.4193
	33.7866	-67.0966
	33.826	191.226
	33.8654	34.5488
	33.9048	-33.1285
	33.9442	-65.8058
	33.9836	-65.4831
	34.023	69.8396
	34.0624	59.1623
	34.1018	-64.515
	34.1412	-21.1923
	34.1805	-63.8695
	34.2199	-63.5468
	34.2593	-63.2241
	34.2987	-61.9014
	34.3381	-60.5787
	34.3775	15.744
	34.4169	-27.9333
	34.4563	-61.6105
	34.4957	-31.2878
	34.5351	-60.9651
	34.5744	-60.6424
	34.6138	-60.3196
	34.6532	-59.9969
	34.6926	-54.6742
	34.732	-59.3515
	34.7714	-50.0288
	34.8108	-58.7061
	34.8502	-58.3834
	34.8896	-58.0607
	34.929	-57.738
	34.9684	-57.4153
	35.0078	-57.0926
	35.0472	-35.7698
	35.0865	-47.4471
	35.1259	-56.1244
	35.1653	-55.8017
	35.2047	-55.479
	35.2441	-55.1562
	35.2835	18.1665
	35.3229	-5.51084
	35.3623	-54.1881
	35.4017	-53.8654
	35.441	28.4573
	35.4804	41.7801
	35.5198	-11.8972
	35.5592	-52.5745
	35.5986	52.7482
	35.638	-47.9291
	35.6774	-51.6064
	35.7168	-51.2837
	35.7562	-50.961
	35.7956	-50.6383
	35.835	-50.3156
	35.8743	-42.9929
	35.9138	74.3299
	35.9531	-38.3474
	35.9925	-49.0247
	36.0319	-48.702
	36.0713	-25.3792
	36.1107	49.9435
	36.1501	-47.7338
	36.1895	-47.4111
	36.2289	-1.08842
	36.2683	20.2343
	36.3077	-46.443
	36.347	78.8797
	36.3864	70.2024
	36.4258	-45.4748
	36.4652	54.8479
	36.5046	38.1706
	36.544	-19.5067
	36.5834	-44.184
	36.6228	-43.8613
	36.6622	20.4614
	36.7016	39.7841
	36.7409	-42.8932
	36.7803	29.4295
	36.8197	-42.2478
	36.8591	168.075
	36.8985	-30.6023
	36.9379	111.72
	36.9773	56.0432
	37.0167	-40.6341
	37.0561	-40.3114
	37.0955	-39.9887
	37.1349	-39.666
	37.1743	-39.3433
	37.2136	-39.0206
	37.253	-38.6979
	37.2924	-38.3752
	37.3318	73.9475
	37.3712	30.2702
	37.4106	11.5929
	37.45	34.9157
	37.4894	-32.7616
	37.5288	-36.4389
	37.5682	-36.1162
	37.6076	37.2065
	37.6469	-35.4708
	37.6863	64.852
	37.7257	-34.8253
	37.7651	49.4974
	37.8045	-34.1799
	37.8439	-33.8572
	37.8833	-33.5345
	37.9227	5.78828
	37.9621	-23.889
	38.0015	53.4337
	38.0408	-32.2436
	38.0802	-31.9209
	38.1196	92.4018
	38.159	-31.2755
	38.1984	-4.95278
	38.2378	28.3699
	38.2772	126.693
	38.3166	-29.9847
	38.356	-29.6619
	38.3954	76.6608
	38.4348	124.984
	38.4742	-28.6938
	38.5135	-28.371
	38.5529	-28.0483
	38.5923	-26.7256
	38.6317	-19.4029
	38.6711	-27.0802
	38.7105	18.2425
	38.7499	-0.43481
	38.7893	11.888
	38.8287	10.2107
	38.8681	-4.46661
	38.9074	63.8561
	38.9468	10.1788
	38.9862	200.502
	39.0256	30.8242
	39.065	16.1469
	39.1044	-1.53037
	39.1438	58.7923
	39.1832	138.115
	39.2226	10.4378
	39.262	44.7605
	39.3014	-21.9168
	39.3407	-21.594
	39.3801	-21.2713
	39.4195	-20.9486
	39.4589	69.3741
	39.4983	24.6968
	39.5377	-19.9805
	39.5771	12.3422
	39.6165	66.6649
	39.6559	66.9877
	39.6953	53.3104
	39.7347	80.6331
	39.7741	113.956
	39.8134	17.2785
	39.8528	14.6012
	39.8922	123.924
	39.9316	-16.7534
	39.971	93.5693
	40.0104	-16.108
	40.0498	-15.7852
	40.0892	22.5374
	40.1286	75.8602
	40.168	112.183
	40.2073	107.506
	40.2467	26.8284
	40.2861	21.1511
	40.3255	27.4738
	40.3649	111.796
	40.4043	143.119
	40.4437	156.442
	40.4831	30.7646
	40.5225	-11.9127
	40.5619	78.41
	40.6013	-5.26728
	40.6407	175.056
	40.68	11.3782
	40.7194	41.7009
	40.7588	8.02362
	40.7982	66.3463
	40.8376	178.669
	40.877	9.99174
	40.9164	-8.68555
	40.9558	42.6371
	40.9952	83.9599
	41.0346	0.28257
	41.0739	-0.39473
	41.1133	57.928
	41.1527	-6.74931
	41.1921	88.5735
	41.2315	-6.10381
	41.2709	44.2189
	41.3103	25.5416
	41.3497	-5.13569
	41.3891	48.187
	41.4285	187.51
	41.4678	96.8324
	41.5072	12.1551
	41.5466	113.478
	41.586	50.8005
	41.6254	110.123
	41.6648	59.446
	41.7042	103.769
	41.7436	40.0915
	41.783	23.4142
	41.8224	91.7369
	41.8618	48.0596
	41.9012	174.382
	41.9405	47.705
	41.9799	6.02769
	42.0193	4.35039
	42.0587	52.6732
	42.0981	109.996
	42.1375	10.3186
	42.1769	100.641
	42.2163	41.964
	42.2557	138.287
	42.2951	25.6094
	42.3344	5.93213
	42.3738	3.25483
	42.4132	106.578
	42.4526	129.9
	42.492	4.22303
	42.5314	4.54574
	42.5708	4.86844
	42.6102	96.1911
	42.6496	62.5139
	42.689	106.837
	42.7284	149.159
	42.7677	137.482
	42.8071	6.80468
	42.8465	7.12739
	42.8859	13.4501
	42.9253	219.773
	42.9647	38.0956
	43.0041	108.418
	43.0435	8.741
	43.0829	137.064
	43.1223	168.386
	43.1617	142.709
	43.2011	54.0318
	43.2404	16.3545
	43.2798	12.6772
	43.3192	21.9999
	43.3586	11.3227
	43.398	11.6455
	43.4374	106.968
	43.4768	53.2909
	43.5162	184.614
	43.5556	111.936
	43.595	119.259
	43.6343	72.5817
	43.6737	114.904
	43.7131	81.2271
	43.7525	77.5498
	43.7919	100.873
	43.8313	253.195
	43.8707	15.518
	43.9101	34.8407
	43.9495	24.1634
	43.9889	16.4861
	44.0283	16.8088
	44.0677	17.1315
	44.107	63.4542
	44.1464	17.7769
	44.1858	42.0996
	44.2252	25.4224
	44.2646	120.745
	44.304	19.0678
	44.3434	169.39
	44.3828	19.7133
	44.4222	45.036
	44.4616	41.3587
	44.501	174.681
	44.5403	21.0041
	44.5797	21.3268
	44.6191	21.6495
	44.6585	40.9722
	44.6979	22.2949
	44.7373	33.6176
	44.7767	110.94
	44.8161	23.263
	44.8555	107.586
	44.8949	84.9085
	44.9342	47.2312
	44.9736	24.5539

## Sheet: Fig.1l
Fig.1l	DC-PBI-G		Fit Peak		Peak 1		Peak 2
	2θ (degree)	Intensity (a.u.)	2θ (degree)	Intensity (a.u.)	2θ (degree)	Intensity (a.u.)	2θ (degree)	Intensity (a.u.)
	3.36391	295.14	3.36391	186.824	3.55489	220.384	3.36391	-45.1454
	3.4033	230.353	3.64308	237.343	3.92459	295.909	4.01429	-45.0299
	3.44269	110.566	3.92225	295.639	4.27821	381.526	5.27496	-44.5432
	3.48208	195.78	4.20143	362.111	4.61612	475.94	6.48311	-43.39
	3.52147	76.9932	4.4806	436.991	4.93867	577.428	7.63985	-40.9188
	3.56086	0.20662	4.75977	520.294	5.24623	683.972	8.74632	-36.0913
	3.60025	69.42	5.03895	611.784	5.53914	793.4	9.80361	-27.4294
	3.63964	72.6334	5.31812	710.938	5.81776	903.535	10.8128	-13.0543
	3.67904	-110.153	5.59729	816.92	6.08246	1012.32	11.7752	9.15487
	3.71843	-119.94	5.87646	928.57	6.33358	1117.9	12.6917	41.292
	3.75782	-50.7264	6.15564	1044.4	6.57149	1218.73	13.5635	85.0923
	3.79721	-60.5129	6.43481	1162.63	6.79655	1313.58	14.3917	141.612
	3.8366	-136.3	6.71398	1281.19	7.0091	1401.54	15.1774	210.999
	3.87599	-54.0862	6.99315	1397.8	7.20951	1482.05	15.9218	292.397
	3.91538	-103.873	7.27233	1510.02	7.39814	1554.8	16.626	384.016
	3.95477	-60.6593	7.5515	1615.37	7.57534	1619.78	17.2911	483.331
	3.99416	-97.4459	7.83067	1711.37	7.74147	1677.16	17.9182	587.36
	4.03355	-64.336	8.10984	1795.66	7.89688	1727.27	18.5084	692.982
	4.07294	46.3948	8.38902	1866.1	8.04194	1770.58	19.0628	797.213
	4.11234	-242.874	8.66819	1920.9	8.17699	1807.61	19.5826	897.435
	4.15173	-92.1437	8.94736	1958.61	8.30241	1838.97	20.0689	991.538
	4.19112	-87.0129	9.22654	1978.29	8.41853	1865.24	20.5227	1077.99
	4.23051	172.518	9.50571	1979.48	8.52573	1887.02	20.9453	1155.81
	4.2699	113.649	9.78488	1962.26	8.62436	1904.89	21.3377	1224.57
	4.30929	-154.82	10.064	1927.26	8.71478	1919.39	21.7011	1284.26
	4.34868	59.9104	10.3432	1875.59	8.79734	1931.02	22.0365	1335.22
	4.38807	-61.3588	10.6224	1808.82	8.87239	1940.23	22.3451	1378.03
	4.42746	49.3719	10.9016	1728.91	8.94031	1947.44	22.628	1413.44
	4.46685	182.503	11.1807	1638.15	9.00144	1953	22.8863	1442.28
	4.50624	102.834	11.4599	1539	9.05614	1957.22	23.1212	1465.42
	4.54563	-40.8356	11.7391	1434.05	9.10477	1960.37	23.3337	1483.69
	4.58503	325.895	12.0183	1325.92	9.14768	1962.68	23.525	1497.89
	4.62442	203.026	12.2974	1217.14	9.18524	1964.34	23.6961	1508.74
	4.66381	336.157	12.5766	1110.06	9.2178	1965.5	23.8483	1516.87
	4.7032	234.088	12.8558	1006.84	9.24572	1966.3	23.9826	1522.85
	4.74259	303.218	13.1349	909.353	9.26935	1966.82	24.1001	1527.15
	4.78198	95.5492	13.4141	819.147	9.28905	1967.15	24.202	1530.16
	4.82137	228.68	13.6933	737.458	9.30518	1967.35	24.2893	1532.22
	4.86076	405.011	13.9725	665.194	9.3181	1967.47	24.3632	1533.58
	4.90015	323.742	14.2516	602.944	9.32816	1967.53	24.4249	1534.44
	4.93954	372.072	14.5308	551.011	9.33572	1967.56	24.4754	1534.97
	4.97893	334.003	14.81	509.442	9.34113	1967.57	24.5158	1535.27
	5.01832	665.534	15.0892	478.064	9.34476	1967.58	24.5472	1535.43
	5.05772	496.265	15.3683	456.526	9.34697	1967.58	24.5709	1535.51
	5.09711	501.396	15.6475	444.341	9.3481	1967.58	24.5878	1535.55
	5.1365	354.526	15.9267	440.923	9.34851	1967.58	24.5992	1535.56
	5.17589	425.257	16.2059	445.621	9.34857	1967.58	24.6061	1535.56
	5.21528	647.988	16.485	457.748	9.34868	1967.58	24.6096	1535.56
	5.25467	587.519	16.7642	476.605	9.34944	1967.58	24.6109	1535.56
	5.29406	767.05	17.0434	501.501	9.3515	1967.58	24.6111	1535.56
	5.33345	772.18	17.3225	531.762	9.35551	1967.57	24.6113	1535.56
	5.37284	844.511	17.6017	566.746	9.36212	1967.56	24.6122	1535.56
	5.41223	585.642	17.8809	605.836	9.37199	1967.51	24.6149	1535.56
	5.45162	809.973	18.1601	648.454	9.38575	1967.41	24.6201	1535.56
	5.49101	639.104	18.4392	694.046	9.40407	1967.21	24.6287	1535.55
	5.53041	775.434	18.7184	742.091	9.42759	1966.82	24.6414	1535.53
	5.5698	890.965	18.9976	792.086	9.45696	1966.15	24.6592	1535.49
	5.60919	985.696	19.2767	843.55	9.49284	1965.05	24.6829	1535.4
	5.64858	1035.63	19.5559	896.015	9.53587	1963.32	24.7133	1535.23
	5.68797	906.357	19.8351	949.022	9.58671	1960.7	24.7513	1534.93
	5.72736	1068.29	20.1143	1002.12	9.646	1956.87	24.7978	1534.44
	5.76675	916.619	20.3934	1054.87	9.7144	1951.39	24.8534	1533.67
	5.80614	921.75	20.6726	1106.83	9.79255	1943.79	24.9192	1532.5
	5.84553	1150.88	20.9518	1157.57	9.8811	1933.44	24.9959	1530.79
	5.88492	1088.81	21.231	1206.66	9.98072	1919.63	25.0844	1528.34
	5.92431	1183.54	21.5101	1253.69	10.092	1901.57	25.1855	1524.94
	5.96371	987.073	21.7893	1298.25	10.2157	1878.31	25.3001	1520.3
	6.0031	1037	22.0685	1339.96	10.3524	1848.86	25.4289	1514.1
	6.04249	1176.53	22.3477	1378.44	10.5027	1812.15	25.5729	1505.95
	6.08188	1226.47	22.6268	1413.35	10.6674	1767.08	25.7329	1495.41
	6.12127	1142	22.906	1444.37	10.847	1712.59	25.9098	1481.99
	6.16066	1012.73	23.1852	1471.21	11.0422	1647.74	26.1043	1465.13
	6.20005	1333.06	23.4643	1493.64	11.2537	1571.76	26.3173	1444.23
	6.23944	1157.39	23.7435	1511.43	11.4821	1484.24	26.5496	1418.67
	6.27883	1184.92	24.0227	1524.42	11.728	1385.18	26.8022	1387.78
	6.31822	1100.45	24.3019	1532.48	11.9922	1275.14	27.0757	1350.95
	6.35761	1284.78	24.581	1535.54	12.2752	1155.35	27.3712	1307.57
	6.397	1065.91	24.8602	1533.56	12.5777	1027.76	27.6894	1257.16
	6.4364	1138.24	25.1394	1526.57	12.9004	895.067	28.0311	1199.35
	6.47579	1346.57	25.4185	1514.63	13.2439	760.591	28.3972	1134
	6.51518	1418.9	25.6977	1497.86	13.6088	628.132	28.7886	1061.2
	6.55457	1356.84	25.9769	1476.41	13.9959	501.666	29.2061	981.385
	6.59396	1406.77	26.2561	1450.49	14.4057	384.986	29.6504	895.346
	6.63335	1411.9	26.5352	1420.33	14.839	281.312	30.1226	804.267
	6.67274	1738.63	26.8144	1386.21	15.2963	192.925	30.6233	709.73
	6.71213	1582.16	27.0936	1348.43	15.7783	120.916	31.1535	613.669
	6.75152	1336.09	27.3728	1307.34	16.2857	65.1028	31.714	518.289
	6.79091	1592.42	27.6519	1263.27	16.8191	24.1435	32.3056	425.933
	6.8303	1368.75	27.9311	1216.62	17.3791	-4.16875	32.9292	338.921
	6.86969	1487.48	28.2103	1167.76	17.9665	-22.4988	33.5856	259.351
	6.90909	1585.41	28.4895	1117.08	18.5818	-33.547	34.2756	188.911
	6.94848	1612.94	28.7686	1064.97	19.2258	-39.7063	35.0002	128.721
	6.98787	1413.27	29.0478	1011.83	19.899	-42.8603	35.7601	79.2348
	7.02726	1508	29.327	958.025	20.2468	-43.7446	36.5562	40.2192
	7.06665	1354.74	29.6061	903.931	24.3658	-45.2981	37.3892	10.83
	7.10604	1382.27	29.8853	849.896	28.4848	-45.3006	38.2602	-10.2379
	7.14543	1616.2	30.1645	796.25	32.6037	-45.3006	39.1698	-24.5501
	7.18482	1643.73	30.4437	743.303	36.7227	-45.3006	40.119	-33.7223
	7.22421	1557.66	30.7228	691.335	40.8417	-45.3006	40.6087	-36.8543
	7.2636	1722.79	31.002	640.603	44.9606	-45.3006	44.9606	-44.9677
	7.30299	1796.72	31.2812	591.333
	7.34238	1825.85	31.5603	543.722
	7.38178	1784.58	31.8395	497.938
	7.42117	1743.31	32.1187	454.119
	7.46056	1794.84	32.3979	412.373
	7.49995	1822.37	32.677	372.782
	7.53934	1416.31	32.9562	335.401
	7.57873	1786.24	33.2354	300.26
	7.61812	1722.57	33.5146	267.364
	7.65751	1751.7	33.7937	236.7
	7.6969	1528.03	34.0729	208.234
	7.73629	1533.16	34.3521	181.916
	7.77568	1858.29	34.6313	157.682
	7.81507	2002.62	34.9104	135.456
	7.85447	1799.75	35.1896	115.151
	7.89386	1873.68	35.4688	96.6744
	7.93325	1902.81	35.7479	79.9256
	7.97264	1815.14	36.0271	64.8012
	8.01203	2169.07	36.3063	51.1955
	8.05142	2103.81	36.5855	39.0021
	8.09081	1876.94	36.8646	28.1151
	8.1302	1835.67	37.1438	18.4306
	8.16959	1933.6	37.423	9.84767
	8.20898	2031.53	37.7022	2.26878
	8.24837	2012.66	37.9813	-4.3991
	8.28777	1924.99	38.2605	-10.2442
	8.32716	1907.72	38.5397	-15.3496
	8.36655	1682.45	38.8188	-19.7929
	8.40594	1986.78	39.098	-23.6462
	8.44533	1854.31	39.3772	-26.9758
	8.48472	2043.44	39.6564	-29.8428
	8.52411	2094.98	39.9355	-32.3028
	8.5635	1800.91	40.2147	-34.406
	8.60289	1806.04	40.4939	-36.1979
	8.64228	1995.17	40.773	-37.7193
	8.68167	2115.5	41.0522	-39.0066
	8.72106	2074.23	41.3314	-40.0918
	8.76045	1530.56	41.6106	-41.0037
	8.79985	2062.09	41.8897	-41.7672
	8.83924	2113.62	42.1689	-42.4043
	8.87863	1955.55	42.4481	-42.934
	8.91802	1915.88	42.7273	-43.3731
	8.95741	2082.61	43.0064	-43.7356
	8.9968	1970.94	43.2856	-44.034
	9.03619	2139.28	43.5648	-44.2788
	9.07558	1936.41	43.8439	-44.4789
	9.11497	2010.34	44.1231	-44.6419
	9.15436	1809.07	44.4023	-44.7743
	9.19375	2020.6	44.6815	-44.8813
	9.23315	2001.73	44.9606	-44.9677
	9.27254	1984.46
	9.31193	1691.99
	9.35132	1903.52
	9.39071	2161.45
	9.4301	1936.18
	9.46949	2056.51
	9.50888	1900.05
	9.54827	1836.38
	9.58766	2025.51
	9.62705	2077.04
	9.66644	2174.97
	9.70584	1880.9
	9.74523	2023.63
	9.78462	1913.56
	9.82401	1736.29
	9.8634	1970.22
	9.90279	1679.35
	9.94218	1842.88
	9.98157	1825.61
	10.021	1921.95
	10.0603	1744.68
	10.0997	1954.61
	10.1391	1777.34
	10.1785	1851.27
	10.2179	1608.4
	10.2573	1747.93
	10.2967	1797.86
	10.3361	1713.39
	10.3755	1944.12
	10.4149	1656.45
	10.4543	1795.98
	10.4937	2028.31
	10.533	1559.85
	10.5724	1788.98
	10.6118	1592.51
	10.6512	1664.84
	10.6906	1669.97
	10.73	1497.5
	10.7694	1590.63
	10.8088	1933.36
	10.8482	1402.49
	10.8876	1342.02
	10.9269	1523.15
	10.9663	1683.48
	11.0057	1467.82
	11.0451	1516.15
	11.0845	1588.48
	11.1239	1726.41
	11.1633	1400.34
	11.2027	1691.87
	11.2421	1433
	11.2815	1634.93
	11.3209	1596.86
	11.3603	1382.79
	11.3996	1431.12
	11.439	1305.05
	11.4784	1398.18
	11.5178	1424.12
	11.5572	1256.45
	11.5966	1195.98
	11.636	1266.71
	11.6754	1271.84
	11.7148	1233.77
	11.7541	1067.7
	11.7935	1116.03
	11.8329	1205.96
	11.8723	1340.69
	11.9117	1259.42
	11.9511	1502.95
	11.9905	1269.68
	12.0299	1167.62
	12.0693	1323.15
	12.1087	1457.88
	12.1481	1247.01
	12.1875	1188.14
	12.2269	1086.07
	12.2662	1369.6
	12.3056	1096.33
	12.345	1359.06
	12.3844	1128.99
	12.4238	1028.52
	12.4632	1116.85
	12.5026	1165.19
	12.542	1064.72
	12.5814	1239.45
	12.6207	927.777
	12.6601	1228.91
	12.6995	1275.64
	12.7389	1111.17
	12.7783	1116.3
	12.8177	1057.43
	12.8571	1105.76
	12.8965	942.893
	12.9359	948.024
	12.9753	1141.95
	13.0147	1041.49
	13.0541	1005.02
	13.0934	843.747
	13.1328	973.677
	13.1722	937.21
	13.2116	1193.54
	13.251	843.471
	13.2904	931.802
	13.3298	1124.13
	13.3692	983.663
	13.4086	740.794
	13.448	848.324
	13.4873	1061.45
	13.5267	879.386
	13.5661	884.516
	13.6055	705.647
	13.6449	630.778
	13.6843	920.71
	13.7237	865.04
	13.7631	665.371
	13.8025	936.102
	13.8419	635.633
	13.8813	680.763
	13.9207	930.694
	13.96	895.825
	13.9994	900.955
	14.0388	682.086
	14.0782	848.817
	14.1176	977.149
	14.157	798.279
	14.1964	803.41
	14.2358	686.941
	14.2752	813.671
	14.3146	657.202
	14.3539	502.333
	14.3933	547.463
	14.4327	894.994
	14.4721	677.725
	14.5115	662.056
	14.5509	687.986
	14.5903	632.318
	14.6297	658.249
	14.6691	703.38
	14.7085	890.91
	14.7479	673.641
	14.7873	440.372
	14.8266	504.702
	14.866	490.633
	14.9054	495.764
	14.9448	560.094
	14.9842	784.425
	15.0236	471.157
	15.063	674.688
	15.1024	639.818
	15.1418	545.749
	15.1812	669.28
	15.2205	634.411
	15.2599	501.941
	15.2993	547.072
	15.3387	630.603
	15.3781	734.933
	15.4175	562.464
	15.4569	527.595
	15.4963	651.125
	15.5357	835.457
	15.5751	405.388
	15.6145	725.719
	15.6539	494.049
	15.6932	267.18
	15.7326	582.711
	15.772	608.641
	15.8114	672.972
	15.8508	638.103
	15.8902	427.234
	15.9296	747.564
	15.969	360.696
	16.0084	540.227
	16.0478	644.558
	16.0872	472.088
	16.1265	517.219
	16.1659	463.15
	16.2053	546.68
	16.2447	611.011
	16.2841	497.742
	16.3235	680.472
	16.3629	626.403
	16.4023	650.734
	16.4417	615.864
	16.4811	739.396
	16.5205	549.327
	16.5598	476.058
	16.5992	519.589
	16.6386	390.319
	16.678	589.05
	16.7174	651.781
	16.7568	444.111
	16.7962	564.442
	16.8356	647.973
	16.875	712.303
	16.9144	522.235
	16.9537	392.966
	16.9931	668.497
	17.0325	673.627
	17.0719	485.158
	17.1113	528.689
	17.1507	399.419
	17.1901	404.55
	17.2295	620.881
	17.2689	646.812
	17.3083	439.142
	17.3477	578.674
	17.387	641.405
	17.4264	686.536
	17.4658	651.666
	17.5052	445.597
	17.5446	527.528
	17.584	436.658
	17.6234	499.389
	17.6628	446.92
	17.7022	663.25
	17.7416	495.581
	17.781	558.312
	17.8203	563.443
	17.8597	568.573
	17.8991	573.705
	17.9385	694.036
	17.9779	487.967
	18.0173	704.297
	18.0567	384.628
	18.0961	637.759
	18.1355	700.489
	18.1749	744.02
	18.2142	499.551
	18.2536	600.681
	18.293	644.212
	18.3324	495.744
	18.3718	654.475
	18.4112	640.405
	18.4506	493.536
	18.49	535.467
	18.5294	617.398
	18.5688	873.728
	18.6082	781.259
	18.6475	499.99
	18.6869	657.12
	18.7263	681.451
	18.7657	648.183
	18.8051	653.314
	18.8445	696.844
	18.8839	797.975
	18.9233	959.906
	18.9627	635.436
	19.0021	678.967
	19.0415	935.298
	19.0809	746.828
	19.1202	713.559
	19.1596	622.69
	19.199	685.422
	19.2384	863.353
	19.2778	772.483
	19.3172	758.414
	19.3566	878.745
	19.396	768.675
	19.4354	735.406
	19.4748	740.537
	19.5142	841.667
	19.5535	846.798
	19.5929	949.529
	19.6323	1012.26
	19.6717	689.39
	19.7111	809.721
	19.7505	776.453
	19.7899	800.783
	19.8293	999.514
	19.8687	907.045
	19.9081	1028.98
	19.9474	859.706
	19.9868	960.837
	20.0262	889.168
	20.0656	703.898
	20.105	861.029
	20.1444	923.76
	20.1838	890.492
	20.2232	895.622
	20.2626	1172.75
	20.302	1021.08
	20.3414	872.614
	20.3807	935.345
	20.4201	940.476
	20.4595	926.406
	20.4989	1046.74
	20.5383	898.268
	20.5777	1037.8
	20.6171	946.931
	20.6565	1088.06
	20.6959	1014.79
	20.7353	1175.12
	20.7747	1025.05
	20.8141	1030.18
	20.8534	977.715
	20.8928	982.845
	20.9322	1083.98
	20.9716	1186.71
	21.011	1153.44
	21.0504	1060.97
	21.0898	1261.3
	21.1292	1109.63
	21.1686	1154.76
	21.208	1179.09
	21.2474	1281.82
	21.2867	1189.35
	21.3261	1116.08
	21.3655	1297.21
	21.4049	1223.95
	21.4443	1209.88
	21.4837	1195.81
	21.5231	1160.94
	21.5625	1225.27
	21.6019	1211.2
	21.6413	1273.93
	21.6806	1162.26
	21.72	1362.59
	21.7594	1114.92
	21.7988	1491.25
	21.8382	1261.18
	21.8776	1363.92
	21.917	1369.05
	21.9564	1276.58
	21.9958	1360.11
	22.0352	1443.64
	22.0746	1370.37
	22.1139	1297.1
	22.1533	1321.43
	22.1927	1228.96
	22.2321	1331.69
	22.2715	1336.82
	22.3109	1361.15
	22.3503	1406.28
	22.3897	1509.02
	22.4291	1338.15
	22.4685	1226.48
	22.5079	1154.81
	22.5472	1353.54
	22.5866	1377.87
	22.626	1383
	22.6654	1290.53
	22.7048	1238.06
	22.7442	1281.59
	22.7836	1305.92
	22.823	1311.05
	22.8624	1316.19
	22.9018	1516.52
	22.9412	1424.05
	22.9806	1429.18
	23.0199	1395.91
	23.0593	1401.04
	23.0987	1406.17
	23.1381	1665.7
	23.1775	1435.63
	23.2169	1323.96
	23.2563	1348.29
	23.2957	1372.62
	23.3351	1456.15
	23.3744	1499.69
	23.4138	1466.42
	23.4532	1588.35
	23.4926	1614.28
	23.532	1717.01
	23.5714	1486.94
	23.6108	1589.67
	23.6502	1614
	23.6896	1385.53
	23.729	1467.46
	23.7684	1434.19
	23.8077	1362.52
	23.8471	1290.85
	23.8865	1487.99
	23.9259	1869.12
	23.9653	1695.05
	24.0047	1680.98
	24.0441	1548.51
	24.0835	1651.24
	24.1229	1656.37
	24.1623	1879.1
	24.2017	1452.23
	24.2411	1574.16
	24.2804	1755.29
	24.3198	1682.02
	24.3592	1570.36
	24.3986	1633.09
	24.438	1678.22
	24.4774	1683.35
	24.5168	1301.28
	24.5562	1653.61
	24.5956	1620.34
	24.635	1663.87
	24.6744	1669
	24.7137	1480.53
	24.7531	1543.26
	24.7925	1548.4
	24.8319	1495.93
	24.8713	1520.26
	24.9107	1467.79
	24.9501	1549.72
	24.9895	1729.25
	25.0289	1559.98
	25.0683	1205.11
	25.1076	1416.64
	25.147	1692.17
	25.1864	1599.7
	25.2258	1643.23
	25.2652	1456.36
	25.3046	1347.9
	25.344	1581.83
	25.3834	1644.56
	25.4228	1572.89
	25.4622	1501.22
	25.5016	1583.15
	25.5409	1607.48
	25.5803	1535.81
	25.6197	1792.14
	25.6591	1622.87
	25.6985	1589.6
	25.7379	1479.53
	25.7773	1561.47
	25.8167	1566.6
	25.8561	1667.73
	25.8955	1672.86
	25.9349	1485.99
	25.9743	1644.72
	26.0136	1534.65
	26.053	1539.78
	26.0924	1583.31
	26.1318	1455.64
	26.1712	1593.57
	26.2106	1371.5
	26.25	1490.23
	26.2894	1514.57
	26.3288	1575.7
	26.3682	1542.43
	26.4076	1566.76
	26.4469	1496.69
	26.4863	1389.82
	26.5257	1468.55
	26.5651	1436.88
	26.6045	1517.21
	26.6439	1483.94
	26.6833	1508.27
	26.7227	1513.4
	26.7621	1406.53
	26.8015	1581.27
	26.8408	1453.6
	26.8802	1553.13
	26.9196	1241.46
	26.959	1524.99
	26.9984	1456.52
	27.0378	1330.45
	27.0772	1484.38
	27.1166	1230.31
	27.156	1200.24
	27.1954	1426.17
	27.2348	1136.9
	27.2741	1233.24
	27.3135	1403.17
	27.3529	1243.5
	27.3923	1322.23
	27.4317	1381.76
	27.4711	1442.89
	27.5105	1392.02
	27.5499	1105.95
	27.5893	1183.08
	27.6287	1242.61
	27.6681	1321.34
	27.7075	1326.47
	27.7468	1515.6
	27.7862	1191.14
	27.8256	1305.07
	27.865	1219
	27.9044	1243.33
	27.9438	1157.26
	27.9832	1127.19
	28.0226	1348.32
	28.062	942.252
	28.1014	1304.18
	28.1408	1147.71
	28.1801	1242.44
	28.2195	1050.77
	28.2589	1215.91
	28.2983	1221.04
	28.3377	978.166
	28.3771	1178.5
	28.4165	1023.63
	28.4559	993.558
	28.4953	963.49
	28.5347	1144.62
	28.574	1079.35
	28.6134	926.083
	28.6528	1001.61
	28.6922	1129.94
	28.7316	803.875
	28.771	1034.61
	28.8104	1145.34
	28.8498	1027.27
	28.8892	841.997
	28.9286	744.728
	28.9679	783.459
	29.0073	961.389
	29.0467	1052.92
	29.0861	1058.05
	29.1255	1027.98
	29.1649	1033.11
	29.2043	987.044
	29.2437	1078.57
	29.2831	910.906
	29.3225	847.236
	29.3619	921.167
	29.4013	908.698
	29.4406	965.028
	29.48	682.16
	29.5194	924.091
	29.5588	962.822
	29.5982	967.952
	29.6376	939.483
	29.677	927.014
	29.7164	1000.94
	29.7558	801.275
	29.7952	824.006
	29.8346	645.136
	29.8739	1003.87
	29.9133	855.399
	29.9527	895.73
	29.9921	798.461
	30.0315	637.191
	30.0709	792.722
	30.1103	746.653
	30.1497	686.183
	30.1891	808.114
	30.2285	630.845
	30.2678	784.775
	30.3072	706.706
	30.3466	646.238
	30.386	766.569
	30.4254	706.099
	30.4648	677.63
	30.5042	831.561
	30.5436	671.891
	30.583	758.622
	30.6224	664.553
	30.6618	540.084
	30.7011	724.414
	30.7405	679.945
	30.7799	734.676
	30.8193	690.206
	30.8587	647.337
	30.8981	554.869
	30.9375	673.6
	30.9769	678.73
	31.0163	570.261
	31.0557	656.992
	31.0951	628.522
	31.1345	537.653
	31.1738	622.784
	31.2132	759.115
	31.2526	585.045
	31.292	542.176
	31.3314	595.307
	31.3708	714.039
	31.4102	637.569
	31.4496	514.7
	31.489	615.831
	31.5284	476.961
	31.5678	530.092
	31.6071	472.823
	31.6465	636.353
	31.6859	404.684
	31.7253	582.615
	31.7647	571.745
	31.8041	450.477
	31.8435	694.008
	31.8829	555.139
	31.9223	592.269
	31.9617	533.4
	32.001	476.131
	32.0404	529.262
	32.0798	612.792
	32.1192	491.523
	32.1586	607.054
	32.198	316.184
	32.2374	337.316
	32.2768	544.047
	32.3162	533.178
	32.3556	413.508
	32.395	465.039
	32.4344	502.17
	32.4737	444.9
	32.5131	403.631
	32.5525	392.762
	32.5919	383.493
	32.6313	252.625
	32.6707	347.355
	32.7101	413.286
	32.7495	373.617
	32.7889	455.547
	32.8283	217.478
	32.8676	312.209
	32.907	454.939
	32.9464	490.47
	32.9858	620.401
	33.0252	243.131
	33.0646	264.262
	33.104	389.393
	33.1434	303.325
	33.1828	279.655
	33.2222	358.386
	33.2616	334.717
	33.301	205.448
	33.3403	136.978
	33.3797	409.309
	33.4191	171.97
	33.4585	165.183
	33.4979	113.396
	33.5373	125.61
	33.5767	230.823
	33.6161	216.036
	33.6555	172.251
	33.6949	120.464
	33.7343	59.6773
	33.7736	98.8907
	33.813	111.104
	33.8524	133.317
	33.8918	210.531
	33.9312	129.744
	33.9706	178.957
	34.01	37.1707
	34.0494	176.384
	34.0888	88.5974
	34.1281	145.811
	34.1675	159.024
	34.2069	134.238
	34.2463	165.452
	34.2857	122.665
	34.3251	217.878
	34.3645	129.092
	34.4039	51.3049
	34.4433	99.5182
	34.4827	66.7316
	34.5221	78.9449
	34.5615	136.158
	34.6008	139.372
	34.6402	88.5858
	34.6796	109.799
	34.719	51.0124
	34.7584	80.2258
	34.7978	39.4391
	34.8372	60.6525
	34.8766	28.8658
	34.916	58.0791
	34.9554	-25.7075
	34.9948	64.5058
	35.0341	156.719
	35.0735	35.9333
	35.1129	83.1466
	35.1523	148.36
	35.1917	62.5733
	35.2311	101.787
	35.2705	0
	35.3099	109.195
	35.3493	8.39006
	35.3887	134.585
	35.428	51.7801
	35.4674	151.975
	35.5068	25.1713
	35.5462	12.3663
	35.5856	-0.43869
	35.625	28.7563
	35.6644	58.9514
	35.7038	20.1464
	35.7432	24.3414
	35.7826	-38.4635
	35.822	-9.2685
	35.8614	71.9265
	35.9007	93.1216
	35.9401	123.318
	35.9795	92.5127
	36.0189	70.7077
	36.0583	100.903
	36.0977	157.098
	36.1371	41.2928
	36.1765	131.488
	36.2159	-9.31713
	36.2553	44.8779
	36.2946	-8.92706
	36.334	-46.732
	36.3734	15.4641
	36.4128	44.6591
	36.4522	32.8541
	36.4916	20.0492
	36.531	57.2442
	36.5704	-45.5608
	36.6098	32.6343
	36.6492	61.8293
	36.6886	91.0243
	36.7279	12.2193
	36.7673	16.4144
	36.8067	11.6094
	36.8461	-0.1945
	36.8855	-76.9995
	36.9249	-80.8044
	36.9643	53.3906
	37.0037	24.5856
	37.0431	86.7807
	37.0825	40.9757
	37.1219	129.171
	37.1613	-7.63425
	37.2006	21.5608
	37.24	57.7558
	37.2794	29.9508
	37.3188	150.146
	37.3582	87.3409
	37.3976	74.537
	37.437	21.732
	37.4764	-54.0729
	37.5158	71.1221
	37.5552	-13.6829
	37.5945	46.5122
	37.6339	42.7072
	37.6733	30.9022
	37.7127	43.0973
	37.7521	71.2923
	37.7915	84.4873
	37.8309	-8.31766
	37.8703	124.877
	37.9097	8.07347
	37.9491	36.2685
	37.9885	-15.5365
	38.0279	-18.3414
	38.0672	24.8536
	38.1066	77.0486
	38.146	81.2437
	38.1854	-71.5613
	38.2248	49.6337
	38.2642	45.8287
	38.3036	42.0238
	38.343	78.2188
	38.3824	-4.58509
	38.4218	78.6099
	38.4612	74.805
	38.5005	0
	38.5399	45.4
	38.5793	4.8
	38.6187	19.2
	38.6581	17.6
	38.6975	0
	38.7369	40.0641
	38.7763	-12.8718
	38.8157	34.1925
	38.8551	28.2566
	38.8944	13.3207
	38.9338	61.3847
	38.9732	-23.5512
	39.0126	24.5129
	39.052	40.577
	39.0914	2.64105
	39.1308	-26.2949
	39.1702	20.7692
	39.2096	21.8333
	39.249	77.8976
	39.2884	-15.0383
	39.3278	33.0258
	39.3671	26.0899
	39.4065	-18.8461
	39.4459	12.218
	39.4853	13.2821
	39.5247	-8.65381
	39.5641	15.4103
	39.6035	-21.5257
	39.6429	-35.4616
	39.6823	-11.3972
	39.7217	-64.3332
	39.761	75.7309
	39.8004	-62.205
	39.8398	-0.14092
	39.8792	0.92316
	39.9186	56.9872
	39.958	58.0513
	39.9974	51.1154
	40.0368	-62.8205
	40.0762	61.2438
	40.1156	-7.6921
	40.155	-6.62802
	40.1944	40.4361
	40.2337	-50.4999
	40.2731	-41.4358
	40.3125	12.6283
	40.3519	-16.3076
	40.3913	-0.24355
	40.4307	-22.1795
	40.4701	9.8846
	40.5095	2.94868
	40.5489	-48.9872
	40.5883	-62.9229
	40.6277	-1.85881
	40.667	-15.7947
	40.7064	-29.7307
	40.7458	-21.6666
	40.7852	-35.6025
	40.8246	26.4616
	40.864	-48.4743
	40.9034	21.5897
	40.9428	-46.3462
	40.9822	23.7179
	41.0215	-51.218
	41.0609	87.8461
	41.1003	18.9104
	41.1397	65.9745
	41.1791	6.03856
	41.2185	92.1026
	41.2579	15.1667
	41.2973	-51.7692
	41.3367	-65.7051
	41.3761	-86.6411
	41.4155	-33.577
	41.4549	13.4871
	41.4942	60.5512
	41.5336	45.6153
	41.573	-103.321
	41.6124	-5.25658
	41.6518	-4.19223
	41.6912	26.8718
	41.7306	66.9359
	41.77	-46
	41.8094	15.0641
	41.8488	-109.872
	41.8882	40.1922
	41.9275	-41.7437
	41.9669	-3.67961
	42.0063	-9.61553
	42.0457	-68.5515
	42.0851	7.5129
	42.1245	-44.423
	42.1639	-72.3589
	42.2033	48.7051
	42.2427	-99.2308
	42.2821	-47.1667
	42.3214	-53.1026
	42.3608	37.9614
	42.4002	-21.9745
	42.4396	63.0896
	42.479	-26.8463
	42.5184	-40.782
	42.5578	35.2821
	42.5972	13.3462
	42.6366	-22.5897
	42.676	-51.5257
	42.7154	-42.4616
	42.7548	48.6025
	42.7941	3.66658
	42.8335	4.73065
	42.8729	-68.2053
	42.9123	-67.1412
	42.9517	-7.07684
	42.9911	-13.0128
	43.0305	33.0513
	43.0699	-18.8846
	43.1093	-2.82053
	43.1487	-23.7565
	43.188	29.3076
	43.2274	61.3717
	43.2668	-27.5642
	43.3062	10.4999
	43.3456	-62.4361
	43.385	-32.3717
	43.4244	-1.30763
	43.4638	-8.24355
	43.5032	-51.1795
	43.5426	-57.1154
	43.582	9.94868
	43.6213	-10.9872
	43.6607	-31.9232
	43.7001	-15.8591
	43.7395	14.205
	43.7789	0.26907
	43.8183	-34.6666
	43.8577	-99.6025
	43.8971	56.4616
	43.9365	-53.4743
	43.9759	-60.4103
	44.0153	-15.3462
	44.0547	-50.2821
	44.094	46.782
	44.1334	-34.154
	44.1728	-11.0899
	44.2122	-46.0258
	44.2516	36.0383
	44.291	-51.8974
	44.3304	-6.83329
	44.3698	-5.76921
	44.4092	85.2949
	44.4486	11.359
	44.4879	-16.577
	44.5273	-8.5129
	44.5667	-14.4488
	44.6061	-43.3847
	44.6455	23.6793
	44.6849	-19.2566
	44.7243	-32.1925
	44.7637	-46.1284
	44.8031	-38.0641
	44.8425	0
	44.8819	-63.9359
	44.9213	-48.8718
	44.9606	-47.8078

## Sheet: Fig.2a
Fig.2a	HO-PBI-G		m-PBI-D
	Wavenumber (cm-1)	Absorbance (a.u.)	Wavenumber (cm-1)	Absorbance (a.u.)
	3999.64	-138.508	3999.64	-151.254
	3997.71	-138.421	3997.71	-151.423
	3995.78	-138.327	3995.78	-151.553
	3993.85	-138.366	3993.85	-151.554
	3991.93	-138.465	3991.93	-151.571
	3990	-138.507	3990	-151.597
	3988.07	-138.522	3988.07	-151.634
	3986.14	-138.616	3986.14	-151.665
	3984.21	-138.678	3984.21	-151.699
	3982.28	-138.687	3982.28	-151.721
	3980.36	-138.656	3980.36	-151.737
	3978.43	-138.657	3978.43	-151.774
	3976.5	-138.693	3976.5	-151.802
	3974.57	-138.798	3974.57	-151.842
	3972.64	-138.913	3972.64	-151.887
	3970.71	-139	3970.71	-151.898
	3968.78	-138.98	3968.78	-151.89
	3966.86	-138.888	3966.86	-151.912
	3964.93	-138.862	3964.93	-151.976
	3963	-138.927	3963	-152.066
	3961.07	-138.985	3961.07	-152.146
	3959.14	-138.933	3959.14	-152.233
	3957.21	-138.89	3957.21	-152.318
	3955.28	-138.939	3955.28	-152.394
	3953.36	-139.021	3953.36	-152.442
	3951.43	-139.039	3951.43	-152.474
	3949.5	-138.952	3949.5	-152.482
	3947.57	-138.862	3947.57	-152.446
	3945.64	-138.881	3945.64	-152.416
	3943.71	-138.97	3943.71	-152.436
	3941.79	-139.03	3941.79	-152.502
	3939.86	-139.103	3939.86	-152.621
	3937.93	-139.227	3937.93	-152.733
	3936	-139.347	3936	-152.781
	3934.07	-139.369	3934.07	-152.788
	3932.14	-139.256	3932.14	-152.804
	3930.22	-139.137	3930.22	-152.847
	3928.29	-139.2	3928.29	-152.902
	3926.36	-139.341	3926.36	-152.988
	3924.43	-139.325	3924.43	-153.103
	3922.5	-139.321	3922.5	-153.167
	3920.57	-139.362	3920.57	-153.176
	3918.64	-139.323	3918.64	-153.155
	3916.72	-139.242	3916.72	-153.165
	3914.79	-139.324	3914.79	-153.268
	3912.86	-139.558	3912.86	-153.405
	3910.93	-139.697	3910.93	-153.463
	3909	-139.744	3909	-153.402
	3907.07	-139.742	3907.07	-153.306
	3905.14	-139.628	3905.14	-153.205
	3903.22	-139.51	3903.22	-153.21
	3901.29	-139.584	3901.29	-153.4
	3899.36	-139.795	3899.36	-153.643
	3897.43	-139.837	3897.43	-153.757
	3895.5	-139.79	3895.5	-153.737
	3893.57	-139.852	3893.57	-153.686
	3891.65	-139.837	3891.65	-153.628
	3889.72	-139.783	3889.72	-153.639
	3887.79	-139.881	3887.79	-153.801
	3885.86	-139.919	3885.86	-153.871
	3883.93	-139.841	3883.93	-153.946
	3882	-139.788	3882	-154.173
	3880.07	-139.835	3880.07	-154.278
	3878.15	-139.896	3878.15	-154.265
	3876.22	-140.117	3876.22	-154.313
	3874.29	-140.196	3874.29	-154.188
	3872.36	-140.113	3872.36	-154.205
	3870.43	-139.925	3870.43	-154.24
	3868.5	-139.863	3868.5	-154.186
	3866.58	-139.896	3866.58	-154.2
	3864.65	-140.089	3864.65	-154.344
	3862.72	-140.195	3862.72	-154.455
	3860.79	-140.194	3860.79	-154.611
	3858.86	-140.247	3858.86	-154.469
	3856.93	-140.296	3856.93	-154.219
	3855.01	-140.305	3855.01	-154.198
	3853.08	-140.118	3853.08	-154.419
	3851.15	-140.135	3851.15	-154.785
	3849.22	-140.338	3849.22	-155.077
	3847.29	-140.569	3847.29	-155.127
	3845.36	-140.463	3845.36	-155.071
	3843.43	-140.405	3843.43	-155.039
	3841.51	-140.473	3841.51	-154.981
	3839.58	-140.461	3839.58	-154.964
	3837.65	-140.403	3837.65	-154.974
	3835.72	-140.468	3835.72	-155.077
	3833.79	-140.693	3833.79	-155.271
	3831.86	-140.792	3831.86	-155.341
	3829.93	-140.86	3829.93	-155.319
	3828.01	-140.925	3828.01	-155.323
	3826.08	-140.865	3826.08	-155.267
	3824.15	-140.813	3824.15	-155.293
	3822.22	-140.712	3822.22	-155.366
	3820.29	-140.596	3820.29	-155.295
	3818.36	-140.64	3818.36	-155.346
	3816.44	-140.839	3816.44	-155.499
	3814.51	-140.912	3814.51	-155.628
	3812.58	-140.955	3812.58	-155.757
	3810.65	-141.25	3810.65	-155.808
	3808.72	-141.488	3808.72	-155.785
	3806.79	-141.35	3806.79	-155.69
	3804.86	-141.188	3804.86	-155.614
	3802.94	-141.021	3802.94	-155.629
	3801.01	-140.899	3801.01	-155.613
	3799.08	-140.941	3799.08	-155.789
	3797.15	-141.322	3797.15	-156.12
	3795.22	-141.66	3795.22	-156.286
	3793.29	-141.726	3793.29	-156.427
	3791.36	-141.668	3791.36	-156.531
	3789.44	-141.607	3789.44	-156.472
	3787.51	-141.592	3787.51	-156.509
	3785.58	-141.6	3785.58	-156.556
	3783.65	-141.575	3783.65	-156.515
	3781.72	-141.651	3781.72	-156.54
	3779.8	-141.729	3779.8	-156.634
	3777.87	-141.76	3777.87	-156.735
	3775.94	-141.756	3775.94	-156.823
	3774.01	-141.852	3774.01	-156.816
	3772.08	-141.963	3772.08	-156.785
	3770.15	-141.911	3770.15	-156.769
	3768.22	-141.837	3768.22	-156.859
	3766.3	-141.79	3766.3	-156.974
	3764.37	-141.8	3764.37	-157.042
	3762.44	-141.886	3762.44	-157.086
	3760.51	-141.969	3760.51	-157.18
	3758.58	-141.976	3758.58	-157.208
	3756.65	-141.924	3756.65	-157.2
	3754.72	-142.058	3754.72	-157.123
	3752.8	-142.061	3752.8	-157.177
	3750.87	-141.943	3750.87	-157.344
	3748.94	-141.804	3748.94	-157.415
	3747.01	-141.816	3747.01	-157.682
	3745.08	-141.678	3745.08	-157.944
	3743.15	-141.531	3743.15	-158.223
	3741.22	-141.4	3741.22	-158.501
	3739.3	-141.344	3739.3	-158.53
	3737.37	-141.001	3737.37	-158.337
	3735.44	-140.644	3735.44	-158.39
	3733.51	-140.552	3733.51	-158.56
	3731.58	-140.765	3731.58	-158.782
	3729.66	-140.951	3729.66	-158.845
	3727.73	-141.025	3727.73	-158.642
	3725.8	-141.075	3725.8	-158.465
	3723.87	-141.169	3723.87	-158.409
	3721.94	-141.384	3721.94	-158.499
	3720.01	-141.675	3720.01	-158.653
	3718.08	-142	3718.08	-158.712
	3716.16	-142.361	3716.16	-158.619
	3714.23	-142.597	3714.23	-158.508
	3712.3	-142.448	3712.3	-158.488
	3710.37	-142.005	3710.37	-158.597
	3708.44	-141.747	3708.44	-158.762
	3706.51	-141.839	3706.51	-158.84
	3704.58	-142.01	3704.58	-158.92
	3702.66	-141.999	3702.66	-158.998
	3700.73	-141.967	3700.73	-159.085
	3698.8	-142.091	3698.8	-159.239
	3696.87	-142.326	3696.87	-159.277
	3694.94	-142.431	3694.94	-159.124
	3693.01	-142.503	3693.01	-158.975
	3691.09	-142.566	3691.09	-158.941
	3689.16	-142.586	3689.16	-158.952
	3687.23	-142.584	3687.23	-159.112
	3685.3	-142.753	3685.3	-159.292
	3683.37	-142.971	3683.37	-159.41
	3681.44	-142.996	3681.44	-159.428
	3679.51	-142.869	3679.51	-159.392
	3677.59	-142.716	3677.59	-159.415
	3675.66	-142.407	3675.66	-159.36
	3673.73	-142.244	3673.73	-159.265
	3671.8	-142.396	3671.8	-159.222
	3669.87	-142.57	3669.87	-159.143
	3667.94	-142.453	3667.94	-159.009
	3666.01	-142.352	3666.01	-158.994
	3664.09	-142.317	3664.09	-158.918
	3662.16	-142.192	3662.16	-158.782
	3660.23	-142.052	3660.23	-158.67
	3658.3	-141.908	3658.3	-158.594
	3656.37	-141.578	3656.37	-158.452
	3654.44	-141.225	3654.44	-158.09
	3652.52	-140.909	3652.52	-157.559
	3650.59	-140.488	3650.59	-157.056
	3648.66	-140.041	3648.66	-156.812
	3646.73	-139.871	3646.73	-156.834
	3644.8	-139.906	3644.8	-156.973
	3642.87	-139.799	3642.87	-156.983
	3640.95	-139.507	3640.95	-156.81
	3639.02	-139.122	3639.02	-156.524
	3637.09	-138.663	3637.09	-156.268
	3635.16	-138.184	3635.16	-155.969
	3633.23	-137.762	3633.23	-155.613
	3631.3	-137.402	3631.3	-155.426
	3629.37	-136.79	3629.37	-155.394
	3627.45	-136.26	3627.45	-155.453
	3625.52	-136.062	3625.52	-155.492
	3623.59	-136.226	3623.59	-155.349
	3621.66	-136.248	3621.66	-155.063
	3619.73	-135.939	3619.73	-154.896
	3617.8	-135.504	3617.8	-154.825
	3615.88	-135.344	3615.88	-154.884
	3613.95	-135.359	3613.95	-154.916
	3612.02	-135.237	3612.02	-154.858
	3610.09	-134.939	3610.09	-154.813
	3608.16	-134.671	3608.16	-154.788
	3606.23	-134.401	3606.23	-154.727
	3604.3	-134.127	3604.3	-154.697
	3602.38	-133.773	3602.38	-154.644
	3600.45	-133.429	3600.45	-154.568
	3598.52	-133.311	3598.52	-154.558
	3596.59	-133.262	3596.59	-154.594
	3594.66	-133.023	3594.66	-154.591
	3592.73	-132.763	3592.73	-154.543
	3590.8	-132.731	3590.8	-154.476
	3588.88	-132.714	3588.88	-154.438
	3586.95	-132.426	3586.95	-154.477
	3585.02	-132.164	3585.02	-154.589
	3583.09	-132.086	3583.09	-154.714
	3581.16	-132.109	3581.16	-154.82
	3579.23	-132.008	3579.23	-154.878
	3577.31	-131.826	3577.31	-154.897
	3575.38	-131.555	3575.38	-154.906
	3573.45	-131.281	3573.45	-154.907
	3571.52	-131.061	3571.52	-154.856
	3569.59	-130.823	3569.59	-154.838
	3567.66	-130.375	3567.66	-154.867
	3565.74	-130.013	3565.74	-154.945
	3563.81	-129.946	3563.81	-155.042
	3561.88	-130.057	3561.88	-155.043
	3559.95	-129.962	3559.95	-154.934
	3558.02	-129.751	3558.02	-154.796
	3556.09	-129.52	3556.09	-154.682
	3554.16	-129.324	3554.16	-154.612
	3552.24	-129.117	3552.24	-154.517
	3550.31	-128.965	3550.31	-154.337
	3548.38	-128.825	3548.38	-154.164
	3546.45	-128.625	3546.45	-154.087
	3544.52	-128.341	3544.52	-154.093
	3542.59	-128.129	3542.59	-154.125
	3540.66	-127.99	3540.66	-154.132
	3538.74	-127.839	3538.74	-154.122
	3536.81	-127.616	3536.81	-154.101
	3534.88	-127.401	3534.88	-154.064
	3532.95	-127.205	3532.95	-154.006
	3531.02	-127.017	3531.02	-153.869
	3529.09	-126.79	3529.09	-153.678
	3527.17	-126.546	3527.17	-153.571
	3525.24	-126.249	3525.24	-153.601
	3523.31	-125.942	3523.31	-153.589
	3521.38	-125.781	3521.38	-153.533
	3519.45	-125.733	3519.45	-153.466
	3517.52	-125.654	3517.52	-153.4
	3515.59	-125.474	3515.59	-153.387
	3513.67	-125.252	3513.67	-153.412
	3511.74	-125.065	3511.74	-153.328
	3509.81	-124.907	3509.81	-153.191
	3507.88	-124.722	3507.88	-153.063
	3505.95	-124.42	3505.95	-152.933
	3504.02	-124.116	3504.02	-152.845
	3502.09	-123.909	3502.09	-152.81
	3500.17	-123.796	3500.17	-152.799
	3498.24	-123.665	3498.24	-152.809
	3496.31	-123.482	3496.31	-152.781
	3494.38	-123.272	3494.38	-152.677
	3492.45	-123.093	3492.45	-152.528
	3490.53	-122.897	3490.53	-152.412
	3488.6	-122.689	3488.6	-152.342
	3486.67	-122.468	3486.67	-152.279
	3484.74	-122.29	3484.74	-152.206
	3482.81	-122.13	3482.81	-152.175
	3480.88	-121.997	3480.88	-152.144
	3478.95	-121.894	3478.95	-152.084
	3477.03	-121.792	3477.03	-152.001
	3475.1	-121.625	3475.1	-151.916
	3473.17	-121.422	3473.17	-151.83
	3471.24	-121.26	3471.24	-151.778
	3469.31	-121.16	3469.31	-151.761
	3467.38	-121.003	3467.38	-151.727
	3465.45	-120.826	3465.45	-151.662
	3463.53	-120.674	3463.53	-151.582
	3461.6	-120.536	3461.6	-151.453
	3459.67	-120.365	3459.67	-151.299
	3457.74	-120.197	3457.74	-151.172
	3455.81	-120.032	3455.81	-151.123
	3453.88	-119.879	3453.88	-151.126
	3451.95	-119.761	3451.95	-151.107
	3450.03	-119.617	3450.03	-151.027
	3448.1	-119.4	3448.1	-150.912
	3446.17	-119.204	3446.17	-150.788
	3444.24	-119.077	3444.24	-150.717
	3442.31	-118.934	3442.31	-150.679
	3440.39	-118.752	3440.39	-150.634
	3438.46	-118.609	3438.46	-150.549
	3436.53	-118.518	3436.53	-150.43
	3434.6	-118.408	3434.6	-150.311
	3432.67	-118.327	3432.67	-150.199
	3430.74	-118.261	3430.74	-150.089
	3428.81	-118.101	3428.81	-149.988
	3426.89	-117.87	3426.89	-149.901
	3424.96	-117.7	3424.96	-149.827
	3423.03	-117.583	3423.03	-149.722
	3421.1	-117.415	3421.1	-149.602
	3419.17	-117.244	3419.17	-149.488
	3417.24	-117.119	3417.24	-149.399
	3415.31	-117.003	3415.31	-149.355
	3413.39	-116.83	3413.39	-149.312
	3411.46	-116.727	3411.46	-149.213
	3409.53	-116.71	3409.53	-149.093
	3407.6	-116.676	3407.6	-148.961
	3405.67	-116.502	3405.67	-148.852
	3403.74	-116.291	3403.74	-148.769
	3401.82	-116.119	3401.82	-148.71
	3399.89	-116.01	3399.89	-148.658
	3397.96	-115.923	3397.96	-148.587
	3396.03	-115.824	3396.03	-148.497
	3394.1	-115.683	3394.1	-148.428
	3392.17	-115.538	3392.17	-148.368
	3390.24	-115.457	3390.24	-148.314
	3388.32	-115.421	3388.32	-148.281
	3386.39	-115.372	3386.39	-148.214
	3384.46	-115.266	3384.46	-148.101
	3382.53	-115.149	3382.53	-148.01
	3380.6	-115.059	3380.6	-147.949
	3378.67	-114.984	3378.67	-147.927
	3376.74	-114.893	3376.74	-147.942
	3374.82	-114.787	3374.82	-147.928
	3372.89	-114.725	3372.89	-147.863
	3370.96	-114.68	3370.96	-147.789
	3369.03	-114.589	3369.03	-147.73
	3367.1	-114.469	3367.1	-147.713
	3365.17	-114.398	3365.17	-147.685
	3363.25	-114.374	3363.25	-147.66
	3361.32	-114.315	3361.32	-147.659
	3359.39	-114.241	3359.39	-147.642
	3357.46	-114.196	3357.46	-147.61
	3355.53	-114.15	3355.53	-147.576
	3353.6	-114.11	3353.6	-147.52
	3351.68	-114.069	3351.68	-147.475
	3349.75	-113.994	3349.75	-147.458
	3347.82	-113.899	3347.82	-147.448
	3345.89	-113.868	3345.89	-147.423
	3343.96	-113.839	3343.96	-147.372
	3342.03	-113.758	3342.03	-147.321
	3340.1	-113.664	3340.1	-147.273
	3338.18	-113.628	3338.18	-147.251
	3336.25	-113.596	3336.25	-147.273
	3334.32	-113.554	3334.32	-147.285
	3332.39	-113.547	3332.39	-147.278
	3330.46	-113.521	3330.46	-147.269
	3328.53	-113.405	3328.53	-147.243
	3326.61	-113.281	3326.61	-147.219
	3324.68	-113.256	3324.68	-147.199
	3322.75	-113.25	3322.75	-147.167
	3320.82	-113.199	3320.82	-147.145
	3318.89	-113.155	3318.89	-147.153
	3316.96	-113.11	3316.96	-147.142
	3315.03	-113.034	3315.03	-147.102
	3313.11	-112.916	3313.11	-147.076
	3311.18	-112.848	3311.18	-147.057
	3309.25	-112.849	3309.25	-147.027
	3307.32	-112.839	3307.32	-147.006
	3305.39	-112.772	3305.39	-146.969
	3303.46	-112.692	3303.46	-146.909
	3301.53	-112.587	3301.53	-146.879
	3299.61	-112.461	3299.61	-146.875
	3297.68	-112.394	3297.68	-146.864
	3295.75	-112.406	3295.75	-146.841
	3293.82	-112.407	3293.82	-146.809
	3291.89	-112.376	3291.89	-146.765
	3289.96	-112.298	3289.96	-146.71
	3288.04	-112.204	3288.04	-146.686
	3286.11	-112.165	3286.11	-146.664
	3284.18	-112.139	3284.18	-146.605
	3282.25	-112.048	3282.25	-146.547
	3280.32	-111.923	3280.32	-146.512
	3278.39	-111.859	3278.39	-146.465
	3276.47	-111.862	3276.47	-146.451
	3274.54	-111.817	3274.54	-146.463
	3272.61	-111.739	3272.61	-146.425
	3270.68	-111.691	3270.68	-146.363
	3268.75	-111.709	3268.75	-146.3
	3266.82	-111.686	3266.82	-146.264
	3264.89	-111.615	3264.89	-146.266
	3262.97	-111.567	3262.97	-146.277
	3261.04	-111.545	3261.04	-146.288
	3259.11	-111.511	3259.11	-146.251
	3257.18	-111.459	3257.18	-146.152
	3255.25	-111.395	3255.25	-146.073
	3253.32	-111.303	3253.32	-146.027
	3251.39	-111.2	3251.39	-145.991
	3249.47	-111.141	3249.47	-145.997
	3247.54	-111.132	3247.54	-146
	3245.61	-111.126	3245.61	-145.943
	3243.68	-111.099	3243.68	-145.863
	3241.75	-111.076	3241.75	-145.793
	3239.82	-111.074	3239.82	-145.74
	3237.9	-111.057	3237.9	-145.707
	3235.97	-111.016	3235.97	-145.682
	3234.04	-110.99	3234.04	-145.629
	3232.11	-110.96	3232.11	-145.574
	3230.18	-110.914	3230.18	-145.528
	3228.25	-110.868	3228.25	-145.495
	3226.32	-110.835	3226.32	-145.47
	3224.4	-110.803	3224.4	-145.431
	3222.47	-110.778	3222.47	-145.383
	3220.54	-110.764	3220.54	-145.351
	3218.61	-110.741	3218.61	-145.329
	3216.68	-110.751	3216.68	-145.296
	3214.75	-110.809	3214.75	-145.233
	3212.82	-110.84	3212.82	-145.154
	3210.9	-110.772	3210.9	-145.075
	3208.97	-110.685	3208.97	-145.017
	3207.04	-110.668	3207.04	-145.007
	3205.11	-110.711	3205.11	-144.988
	3203.18	-110.721	3203.18	-144.933
	3201.26	-110.711	3201.26	-144.851
	3199.33	-110.74	3199.33	-144.744
	3197.4	-110.799	3197.4	-144.673
	3195.47	-110.819	3195.47	-144.662
	3193.54	-110.81	3193.54	-144.651
	3191.61	-110.829	3191.61	-144.621
	3189.68	-110.856	3189.68	-144.568
	3187.76	-110.896	3187.76	-144.497
	3185.83	-110.924	3185.83	-144.441
	3183.9	-110.946	3183.9	-144.4
	3181.97	-110.982	3181.97	-144.375
	3180.04	-111.081	3180.04	-144.359
	3178.11	-111.175	3178.11	-144.334
	3176.18	-111.206	3176.18	-144.315
	3174.26	-111.2	3174.26	-144.278
	3172.33	-111.225	3172.33	-144.204
	3170.4	-111.303	3170.4	-144.154
	3168.47	-111.392	3168.47	-144.099
	3166.54	-111.434	3166.54	-144.027
	3164.61	-111.455	3164.61	-143.977
	3162.68	-111.506	3162.68	-143.949
	3160.76	-111.594	3160.76	-143.926
	3158.83	-111.672	3158.83	-143.938
	3156.9	-111.716	3156.9	-143.947
	3154.97	-111.719	3154.97	-143.939
	3153.04	-111.732	3153.04	-143.917
	3151.11	-111.799	3151.11	-143.911
	3149.19	-111.912	3149.19	-143.902
	3147.26	-112.021	3147.26	-143.892
	3145.33	-112.079	3145.33	-143.879
	3143.4	-112.12	3143.4	-143.842
	3141.47	-112.193	3141.47	-143.792
	3139.54	-112.272	3139.54	-143.778
	3137.61	-112.333	3137.61	-143.777
	3135.69	-112.406	3135.69	-143.791
	3133.76	-112.502	3133.76	-143.803
	3131.83	-112.571	3131.83	-143.77
	3129.9	-112.627	3129.9	-143.711
	3127.97	-112.68	3127.97	-143.665
	3126.04	-112.707	3126.04	-143.641
	3124.12	-112.708	3124.12	-143.628
	3122.19	-112.744	3122.19	-143.604
	3120.26	-112.825	3120.26	-143.553
	3118.33	-112.897	3118.33	-143.468
	3116.4	-112.933	3116.4	-143.384
	3114.47	-112.984	3114.47	-143.332
	3112.55	-113.073	3112.55	-143.298
	3110.62	-113.14	3110.62	-143.269
	3108.69	-113.177	3108.69	-143.24
	3106.76	-113.221	3106.76	-143.195
	3104.83	-113.295	3104.83	-143.171
	3102.9	-113.35	3102.9	-143.153
	3100.97	-113.377	3100.97	-143.128
	3099.05	-113.405	3099.05	-143.102
	3097.12	-113.449	3097.12	-143.049
	3095.19	-113.513	3095.19	-142.971
	3093.26	-113.553	3093.26	-142.916
	3091.33	-113.569	3091.33	-142.867
	3089.4	-113.569	3089.4	-142.824
	3087.47	-113.594	3087.47	-142.795
	3085.55	-113.642	3085.55	-142.755
	3083.62	-113.708	3083.62	-142.72
	3081.69	-113.729	3081.69	-142.705
	3079.76	-113.727	3079.76	-142.681
	3077.83	-113.768	3077.83	-142.633
	3075.9	-113.876	3075.9	-142.583
	3073.98	-113.974	3073.98	-142.518
	3072.05	-114.011	3072.05	-142.428
	3070.12	-114.015	3070.12	-142.323
	3068.19	-114.035	3068.19	-142.218
	3066.26	-114.088	3066.26	-142.131
	3064.33	-114.161	3064.33	-142.101
	3062.41	-114.257	3062.41	-142.113
	3060.48	-114.361	3060.48	-142.157
	3058.55	-114.454	3058.55	-142.229
	3056.62	-114.533	3056.62	-142.303
	3054.69	-114.62	3054.69	-142.387
	3052.76	-114.711	3052.76	-142.468
	3050.83	-114.783	3050.83	-142.518
	3048.91	-114.838	3048.91	-142.573
	3046.98	-114.912	3046.98	-142.635
	3045.05	-115.031	3045.05	-142.696
	3043.12	-115.152	3043.12	-142.783
	3041.19	-115.257	3041.19	-142.887
	3039.26	-115.376	3039.26	-142.988
	3037.34	-115.518	3037.34	-143.061
	3035.41	-115.638	3035.41	-143.101
	3033.48	-115.746	3033.48	-143.142
	3031.55	-115.858	3031.55	-143.19
	3029.62	-115.969	3029.62	-143.251
	3027.69	-116.063	3027.69	-143.342
	3025.76	-116.165	3025.76	-143.422
	3023.84	-116.269	3023.84	-143.476
	3021.91	-116.399	3021.91	-143.538
	3019.98	-116.524	3019.98	-143.608
	3018.05	-116.586	3018.05	-143.661
	3016.12	-116.605	3016.12	-143.721
	3014.19	-116.67	3014.19	-143.786
	3012.26	-116.778	3012.26	-143.826
	3010.34	-116.881	3010.34	-143.852
	3008.41	-116.967	3008.41	-143.886
	3006.48	-117.052	3006.48	-143.914
	3004.55	-117.126	3004.55	-143.946
	3002.62	-117.188	3002.62	-143.984
	3000.69	-117.237	3000.69	-143.991
	2998.77	-117.279	2998.77	-143.98
	2996.84	-117.352	2996.84	-143.975
	2994.91	-117.424	2994.91	-143.985
	2992.98	-117.466	2992.98	-144.01
	2991.05	-117.493	2991.05	-144.029
	2989.12	-117.521	2989.12	-144.03
	2987.2	-117.524	2987.2	-144.024
	2985.27	-117.504	2985.27	-144.004
	2983.34	-117.478	2983.34	-143.987
	2981.41	-117.417	2981.41	-143.985
	2979.48	-117.341	2979.48	-144.004
	2977.55	-117.296	2977.55	-144.034
	2975.62	-117.256	2975.62	-144.049
	2973.7	-117.198	2973.7	-144.027
	2971.77	-117.133	2971.77	-143.989
	2969.84	-117.054	2969.84	-143.962
	2967.91	-116.964	2967.91	-143.968
	2965.98	-116.875	2965.98	-143.995
	2964.05	-116.787	2964.05	-144.009
	2962.12	-116.679	2962.12	-144.002
	2960.2	-116.577	2960.2	-144
	2958.27	-116.512	2958.27	-144.012
	2956.34	-116.5	2956.34	-144.036
	2954.41	-116.503	2954.41	-144.05
	2952.48	-116.51	2952.48	-144.053
	2950.55	-116.544	2950.55	-144.071
	2948.62	-116.569	2948.62	-144.087
	2946.7	-116.532	2946.7	-144.09
	2944.77	-116.463	2944.77	-144.068
	2942.84	-116.438	2942.84	-144.002
	2940.91	-116.413	2940.91	-143.941
	2938.98	-116.323	2938.98	-143.906
	2937.05	-116.167	2937.05	-143.855
	2935.13	-116.022	2935.13	-143.801
	2933.2	-115.913	2933.2	-143.737
	2931.27	-115.811	2931.27	-143.665
	2929.34	-115.722	2929.34	-143.622
	2927.41	-115.672	2927.41	-143.594
	2925.48	-115.648	2925.48	-143.558
	2923.55	-115.652	2923.55	-143.542
	2921.63	-115.703	2921.63	-143.554
	2919.7	-115.801	2919.7	-143.599
	2917.77	-115.947	2917.77	-143.676
	2915.84	-116.125	2915.84	-143.774
	2913.91	-116.316	2913.91	-143.893
	2911.99	-116.515	2911.99	-144.033
	2910.06	-116.735	2910.06	-144.182
	2908.13	-116.939	2908.13	-144.331
	2906.2	-117.1	2906.2	-144.454
	2904.27	-117.222	2904.27	-144.546
	2902.34	-117.318	2902.34	-144.629
	2900.41	-117.394	2900.41	-144.696
	2898.49	-117.462	2898.49	-144.734
	2896.56	-117.526	2896.56	-144.758
	2894.63	-117.598	2894.63	-144.763
	2892.7	-117.682	2892.7	-144.769
	2890.77	-117.786	2890.77	-144.798
	2888.84	-117.888	2888.84	-144.852
	2886.91	-117.965	2886.91	-144.913
	2884.99	-118.021	2884.99	-144.952
	2883.06	-118.065	2883.06	-144.945
	2881.13	-118.08	2881.13	-144.903
	2879.2	-118.078	2879.2	-144.849
	2877.27	-118.102	2877.27	-144.804
	2875.34	-118.162	2875.34	-144.767
	2873.41	-118.224	2873.41	-144.742
	2871.49	-118.278	2871.49	-144.738
	2869.56	-118.328	2869.56	-144.749
	2867.63	-118.385	2867.63	-144.766
	2865.7	-118.457	2865.7	-144.767
	2863.77	-118.501	2863.77	-144.719
	2861.84	-118.474	2861.84	-144.652
	2859.92	-118.422	2859.92	-144.592
	2857.99	-118.4	2857.99	-144.539
	2856.06	-118.391	2856.06	-144.498
	2854.13	-118.393	2854.13	-144.48
	2852.2	-118.46	2852.2	-144.46
	2850.27	-118.607	2850.27	-144.468
	2848.34	-118.846	2848.34	-144.517
	2846.42	-119.122	2846.42	-144.594
	2844.49	-119.382	2844.49	-144.678
	2842.56	-119.59	2842.56	-144.785
	2840.63	-119.786	2840.63	-144.889
	2838.7	-119.95	2838.7	-144.994
	2836.77	-120.098	2836.77	-145.091
	2834.85	-120.273	2834.85	-145.175
	2832.92	-120.461	2832.92	-145.239
	2830.99	-120.595	2830.99	-145.289
	2829.06	-120.67	2829.06	-145.333
	2827.13	-120.751	2827.13	-145.38
	2825.2	-120.848	2825.2	-145.419
	2823.28	-120.935	2823.28	-145.466
	2821.35	-121.029	2821.35	-145.524
	2819.42	-121.121	2819.42	-145.567
	2817.49	-121.2	2817.49	-145.597
	2815.56	-121.269	2815.56	-145.61
	2813.63	-121.363	2813.63	-145.618
	2811.7	-121.465	2811.7	-145.639
	2809.78	-121.552	2809.78	-145.672
	2807.85	-121.608	2807.85	-145.699
	2805.92	-121.666	2805.92	-145.731
	2803.99	-121.735	2803.99	-145.761
	2802.06	-121.798	2802.06	-145.778
	2800.13	-121.831	2800.13	-145.778
	2798.2	-121.884	2798.2	-145.772
	2796.28	-121.95	2796.28	-145.768
	2794.35	-122.012	2794.35	-145.779
	2792.42	-122.058	2792.42	-145.803
	2790.49	-122.102	2790.49	-145.827
	2788.56	-122.145	2788.56	-145.833
	2786.63	-122.195	2786.63	-145.825
	2784.71	-122.248	2784.71	-145.82
	2782.78	-122.303	2782.78	-145.825
	2780.85	-122.37	2780.85	-145.845
	2778.92	-122.435	2778.92	-145.881
	2776.99	-122.451	2776.99	-145.905
	2775.06	-122.451	2775.06	-145.905
	2773.14	-122.489	2773.14	-145.893
	2771.21	-122.561	2771.21	-145.866
	2769.28	-122.621	2769.28	-145.839
	2767.35	-122.653	2767.35	-145.833
	2765.42	-122.683	2765.42	-145.832
	2763.49	-122.721	2763.49	-145.847
	2761.56	-122.758	2761.56	-145.885
	2759.64	-122.776	2759.64	-145.916
	2757.71	-122.784	2757.71	-145.932
	2755.78	-122.808	2755.78	-145.939
	2753.85	-122.857	2753.85	-145.925
	2751.92	-122.912	2751.92	-145.914
	2749.99	-122.947	2749.99	-145.921
	2748.07	-122.965	2748.07	-145.931
	2746.14	-122.982	2746.14	-145.946
	2744.21	-123.019	2744.21	-145.968
	2742.28	-123.067	2742.28	-146.003
	2740.35	-123.091	2740.35	-146.036
	2738.42	-123.088	2738.42	-146.05
	2736.49	-123.101	2736.49	-146.055
	2734.57	-123.152	2734.57	-146.057
	2732.64	-123.202	2732.64	-146.056
	2730.71	-123.216	2730.71	-146.081
	2728.78	-123.202	2728.78	-146.108
	2726.85	-123.209	2726.85	-146.127
	2724.92	-123.242	2724.92	-146.147
	2722.99	-123.271	2722.99	-146.168
	2721.07	-123.305	2721.07	-146.201
	2719.14	-123.349	2719.14	-146.254
	2717.21	-123.391	2717.21	-146.306
	2715.28	-123.418	2715.28	-146.334
	2713.35	-123.441	2713.35	-146.344
	2711.42	-123.473	2711.42	-146.365
	2709.5	-123.518	2709.5	-146.417
	2707.57	-123.555	2707.57	-146.479
	2705.64	-123.573	2705.64	-146.524
	2703.71	-123.61	2703.71	-146.559
	2701.78	-123.681	2701.78	-146.592
	2699.85	-123.74	2699.85	-146.627
	2697.93	-123.78	2697.93	-146.657
	2696	-123.82	2696	-146.691
	2694.07	-123.856	2694.07	-146.73
	2692.14	-123.873	2692.14	-146.765
	2690.21	-123.911	2690.21	-146.781
	2688.28	-123.969	2688.28	-146.783
	2686.35	-124.041	2686.35	-146.765
	2684.43	-124.102	2684.43	-146.755
	2682.5	-124.148	2682.5	-146.769
	2680.57	-124.14	2680.57	-146.796
	2678.64	-124.149	2678.64	-146.831
	2676.71	-124.219	2676.71	-146.877
	2674.78	-124.323	2674.78	-146.929
	2672.86	-124.385	2672.86	-146.965
	2670.93	-124.416	2670.93	-146.989
	2669	-124.462	2669	-147.005
	2667.07	-124.537	2667.07	-147.017
	2665.14	-124.614	2665.14	-147.031
	2663.21	-124.665	2663.21	-147.053
	2661.28	-124.707	2661.28	-147.072
	2659.36	-124.744	2659.36	-147.103
	2657.43	-124.76	2657.43	-147.137
	2655.5	-124.764	2655.5	-147.171
	2653.57	-124.776	2653.57	-147.207
	2651.64	-124.827	2651.64	-147.245
	2649.71	-124.895	2649.71	-147.281
	2647.78	-124.948	2647.78	-147.323
	2645.86	-124.963	2645.86	-147.36
	2643.93	-124.972	2643.93	-147.386
	2642	-124.989	2642	-147.394
	2640.07	-125.022	2640.07	-147.383
	2638.14	-125.053	2638.14	-147.378
	2636.21	-125.059	2636.21	-147.38
	2634.28	-125.042	2634.28	-147.406
	2632.36	-125.04	2632.36	-147.451
	2630.43	-125.076	2630.43	-147.481
	2628.5	-125.125	2628.5	-147.498
	2626.57	-125.146	2626.57	-147.517
	2624.64	-125.131	2624.64	-147.53
	2622.72	-125.112	2622.72	-147.573
	2620.79	-125.114	2620.79	-147.628
	2618.86	-125.141	2618.86	-147.652
	2616.93	-125.184	2616.93	-147.652
	2615	-125.21	2615	-147.658
	2613.07	-125.246	2613.07	-147.673
	2611.14	-125.299	2611.14	-147.713
	2609.22	-125.335	2609.22	-147.771
	2607.29	-125.317	2607.29	-147.829
	2605.36	-125.295	2605.36	-147.864
	2603.43	-125.292	2603.43	-147.9
	2601.5	-125.298	2601.5	-147.934
	2599.57	-125.296	2599.57	-147.977
	2597.64	-125.316	2597.64	-148.01
	2595.72	-125.347	2595.72	-148.039
	2593.79	-125.366	2593.79	-148.043
	2591.86	-125.367	2591.86	-148.014
	2589.93	-125.392	2589.93	-147.998
	2588	-125.397	2588	-148.032
	2586.07	-125.368	2586.07	-148.092
	2584.14	-125.351	2584.14	-148.143
	2582.22	-125.383	2582.22	-148.175
	2580.29	-125.426	2580.29	-148.2
	2578.36	-125.466	2578.36	-148.244
	2576.43	-125.518	2576.43	-148.304
	2574.5	-125.541	2574.5	-148.363
	2572.57	-125.524	2572.57	-148.39
	2570.65	-125.539	2570.65	-148.404
	2568.72	-125.59	2568.72	-148.431
	2566.79	-125.609	2566.79	-148.464
	2564.86	-125.601	2564.86	-148.502
	2562.93	-125.655	2562.93	-148.526
	2561	-125.751	2561	-148.548
	2559.07	-125.789	2559.07	-148.572
	2557.15	-125.76	2557.15	-148.588
	2555.22	-125.724	2555.22	-148.576
	2553.29	-125.727	2553.29	-148.574
	2551.36	-125.763	2551.36	-148.601
	2549.43	-125.807	2549.43	-148.632
	2547.5	-125.844	2547.5	-148.635
	2545.58	-125.883	2545.58	-148.617
	2543.65	-125.934	2543.65	-148.595
	2541.72	-125.996	2541.72	-148.602
	2539.79	-126.033	2539.79	-148.633
	2537.86	-126.031	2537.86	-148.651
	2535.93	-126.043	2535.93	-148.652
	2534.01	-126.097	2534.01	-148.653
	2532.08	-126.16	2532.08	-148.675
	2530.15	-126.181	2530.15	-148.713
	2528.22	-126.192	2528.22	-148.734
	2526.29	-126.202	2526.29	-148.747
	2524.36	-126.236	2524.36	-148.759
	2522.43	-126.302	2522.43	-148.772
	2520.51	-126.383	2520.51	-148.8
	2518.58	-126.442	2518.58	-148.833
	2516.65	-126.499	2516.65	-148.846
	2514.72	-126.561	2514.72	-148.859
	2512.79	-126.624	2512.79	-148.882
	2510.86	-126.66	2510.86	-148.908
	2508.93	-126.682	2508.93	-148.947
	2507.01	-126.753	2507.01	-148.989
	2505.08	-126.872	2505.08	-149.014
	2503.15	-126.95	2503.15	-149.041
	2501.22	-126.947	2501.22	-149.055
	2499.29	-126.954	2499.29	-149.039
	2497.36	-127.029	2497.36	-149.018
	2495.44	-127.117	2495.44	-149.022
	2493.51	-127.185	2493.51	-149.043
	2491.58	-127.209	2491.58	-149.087
	2489.65	-127.22	2489.65	-149.112
	2487.72	-127.26	2487.72	-149.114
	2485.79	-127.347	2485.79	-149.136
	2483.86	-127.435	2483.86	-149.166
	2481.94	-127.513	2481.94	-149.184
	2480.01	-127.567	2480.01	-149.197
	2478.08	-127.586	2478.08	-149.221
	2476.15	-127.603	2476.15	-149.246
	2474.22	-127.663	2474.22	-149.268
	2472.29	-127.738	2472.29	-149.28
	2470.37	-127.784	2470.37	-149.281
	2468.44	-127.803	2468.44	-149.293
	2466.51	-127.856	2466.51	-149.337
	2464.58	-127.934	2464.58	-149.367
	2462.65	-127.989	2462.65	-149.369
	2460.72	-127.986	2460.72	-149.366
	2458.8	-127.971	2458.8	-149.393
	2456.87	-127.97	2456.87	-149.456
	2454.94	-128.025	2454.94	-149.507
	2453.01	-128.091	2453.01	-149.525
	2451.08	-128.136	2451.08	-149.521
	2449.15	-128.166	2449.15	-149.512
	2447.22	-128.219	2447.22	-149.514
	2445.3	-128.243	2445.3	-149.548
	2443.37	-128.26	2443.37	-149.583
	2441.44	-128.321	2441.44	-149.585
	2439.51	-128.412	2439.51	-149.58
	2437.58	-128.465	2437.58	-149.591
	2435.65	-128.471	2435.65	-149.583
	2433.72	-128.489	2433.72	-149.569
	2431.8	-128.567	2431.8	-149.562
	2429.87	-128.672	2429.87	-149.543
	2427.94	-128.751	2427.94	-149.549
	2426.01	-128.781	2426.01	-149.592
	2424.08	-128.816	2424.08	-149.626
	2422.15	-128.856	2422.15	-149.64
	2420.23	-128.904	2420.23	-149.625
	2418.3	-128.936	2418.3	-149.604
	2416.37	-128.971	2416.37	-149.612
	2414.44	-129.013	2414.44	-149.635
	2412.51	-129.062	2412.51	-149.657
	2410.58	-129.094	2410.58	-149.688
	2408.66	-129.13	2408.66	-149.708
	2406.73	-129.191	2406.73	-149.722
	2404.8	-129.262	2404.8	-149.737
	2402.87	-129.316	2402.87	-149.749
	2400.94	-129.369	2400.94	-149.758
	2399.01	-129.423	2399.01	-149.775
	2397.08	-129.473	2397.08	-149.82
	2395.16	-129.522	2395.16	-149.875
	2393.23	-129.572	2393.23	-149.91
	2391.3	-129.622	2391.3	-149.928
	2389.37	-129.671	2389.37	-149.918
	2387.44	-129.721	2387.44	-149.902
	2385.51	-129.771	2385.51	-149.913
	2383.59	-129.821	2383.59	-149.917
	2381.66	-129.87	2381.66	-149.915
	2379.73	-129.92	2379.73	-149.934
	2377.8	-129.97	2377.8	-149.957
	2375.87	-130.02	2375.87	-149.988
	2373.94	-130.069	2373.94	-150.042
	2372.01	-130.119	2372.01	-150.09
	2370.09	-130.169	2370.09	-150.089
	2368.16	-130.218	2368.16	-150.087
	2366.23	-130.268	2366.23	-150.097
	2364.3	-130.318	2364.3	-150.071
	2362.37	-130.368	2362.37	-150.058
	2360.44	-130.417	2360.44	-150.105
	2358.51	-130.467	2358.51	-150.188
	2356.59	-130.517	2356.59	-150.308
	2354.66	-130.566	2354.66	-150.455
	2352.73	-130.616	2352.73	-150.569
	2350.8	-130.666	2350.8	-150.652
	2348.87	-130.716	2348.87	-150.684
	2346.94	-130.765	2346.94	-150.698
	2345.01	-130.815	2345.01	-150.703
	2343.09	-130.865	2343.09	-150.707
	2341.16	-130.915	2341.16	-150.694
	2339.23	-130.964	2339.23	-150.689
	2337.3	-131.014	2337.3	-150.682
	2335.37	-131.064	2335.37	-150.72
	2333.45	-131.113	2333.45	-150.841
	2331.52	-131.163	2331.52	-150.965
	2329.59	-131.213	2329.59	-151.073
	2327.66	-131.263	2327.66	-151.205
	2325.73	-131.312	2325.73	-151.32
	2323.8	-131.362	2323.8	-151.399
	2321.87	-131.412	2321.87	-151.462
	2319.95	-131.462	2319.95	-151.471
	2318.02	-131.511	2318.02	-151.48
	2316.09	-131.561	2316.09	-151.544
	2314.16	-131.611	2314.16	-151.617
	2312.23	-131.66	2312.23	-151.663
	2310.3	-131.71	2310.3	-151.688
	2308.38	-131.76	2308.38	-151.7
	2306.45	-131.81	2306.45	-151.709
	2304.52	-131.859	2304.52	-151.747
	2302.59	-131.909	2302.59	-151.805
	2300.66	-131.959	2300.66	-151.863
	2298.73	-132.008	2298.73	-151.924
	2296.8	-132.058	2296.8	-152.001
	2294.88	-132.108	2294.88	-152.108
	2292.95	-132.158	2292.95	-152.225
	2291.02	-132.207	2291.02	-152.297
	2289.09	-132.257	2289.09	-152.317
	2287.16	-132.307	2287.16	-152.328
	2285.23	-132.357	2285.23	-152.371
	2283.3	-132.406	2283.3	-152.446
	2281.38	-132.456	2281.38	-152.511
	2279.45	-132.506	2279.45	-152.54
	2277.52	-132.555	2277.52	-152.555
	2275.59	-132.605	2275.59	-152.562
	2273.66	-132.655	2273.66	-152.566
	2271.73	-132.705	2271.73	-152.59
	2269.8	-132.754	2269.8	-152.629
	2267.88	-132.804	2267.88	-152.679
	2265.95	-132.854	2265.95	-152.721
	2264.02	-132.904	2264.02	-152.738
	2262.09	-132.953	2262.09	-152.751
	2260.16	-133.003	2260.16	-152.768
	2258.23	-133.053	2258.23	-152.775
	2256.31	-133.102	2256.31	-152.788
	2254.38	-133.152	2254.38	-152.82
	2252.45	-133.202	2252.45	-152.922
	2250.52	-133.252	2250.52	-153.07
	2248.59	-133.301	2248.59	-153.185
	2246.66	-133.351	2246.66	-153.245
	2244.74	-133.401	2244.74	-153.284
	2242.81	-133.451	2242.81	-153.312
	2240.88	-133.5	2240.88	-153.378
	2238.95	-133.55	2238.95	-153.457
	2237.02	-133.6	2237.02	-153.528
	2235.09	-133.649	2235.09	-153.588
	2233.16	-133.699	2233.16	-153.631
	2231.24	-133.749	2231.24	-153.652
	2229.31	-133.799	2229.31	-153.687
	2227.38	-133.848	2227.38	-153.711
	2225.45	-133.898	2225.45	-153.755
	2223.52	-133.948	2223.52	-153.831
	2221.59	-133.997	2221.59	-153.931
	2219.66	-134.047	2219.66	-154.062
	2217.74	-134.097	2217.74	-154.119
	2215.81	-134.147	2215.81	-154.177
	2213.88	-134.196	2213.88	-154.234
	2211.95	-134.246	2211.95	-154.291
	2210.02	-134.296	2210.02	-154.348
	2208.09	-134.346	2208.09	-154.405
	2206.17	-134.395	2206.17	-154.462
	2204.24	-134.445	2204.24	-154.52
	2202.31	-134.495	2202.31	-154.577
	2200.38	-134.544	2200.38	-154.634
	2198.45	-134.594	2198.45	-154.691
	2196.52	-134.644	2196.52	-154.748
	2194.59	-134.694	2194.59	-154.805
	2192.67	-134.743	2192.67	-154.863
	2190.74	-134.793	2190.74	-154.92
	2188.81	-134.843	2188.81	-154.977
	2186.88	-134.893	2186.88	-155.034
	2184.95	-134.942	2184.95	-155.091
	2183.02	-134.992	2183.02	-155.148
	2181.1	-135.042	2181.1	-155.206
	2179.17	-135.091	2179.17	-155.263
	2177.24	-135.141	2177.24	-155.32
	2175.31	-135.191	2175.31	-155.377
	2173.38	-135.241	2173.38	-155.434
	2171.45	-135.29	2171.45	-155.491
	2169.53	-135.34	2169.53	-155.549
	2167.6	-135.39	2167.6	-155.606
	2165.67	-135.439	2165.67	-155.663
	2163.74	-135.489	2163.74	-155.72
	2161.81	-135.539	2161.81	-155.777
	2159.88	-135.589	2159.88	-155.834
	2157.95	-135.638	2157.95	-155.892
	2156.03	-135.688	2156.03	-155.949
	2154.1	-135.738	2154.1	-156.006
	2152.17	-135.788	2152.17	-156.063
	2150.24	-135.837	2150.24	-156.12
	2148.31	-135.887	2148.31	-156.178
	2146.38	-135.937	2146.38	-156.235
	2144.45	-135.986	2144.45	-156.292
	2142.53	-136.036	2142.53	-156.349
	2140.6	-136.086	2140.6	-156.406
	2138.67	-136.136	2138.67	-156.463
	2136.74	-136.185	2136.74	-156.521
	2134.81	-136.235	2134.81	-156.578
	2132.88	-136.285	2132.88	-156.635
	2130.96	-136.335	2130.96	-156.692
	2129.03	-136.384	2129.03	-156.749
	2127.1	-136.434	2127.1	-156.806
	2125.17	-136.484	2125.17	-156.864
	2123.24	-136.533	2123.24	-156.921
	2121.31	-136.583	2121.31	-156.978
	2119.39	-136.633	2119.39	-157.035
	2117.46	-136.683	2117.46	-157.092
	2115.53	-136.732	2115.53	-157.149
	2113.6	-136.782	2113.6	-157.207
	2111.67	-136.832	2111.67	-157.264
	2109.74	-136.881	2109.74	-157.321
	2107.81	-136.931	2107.81	-157.378
	2105.89	-136.981	2105.89	-157.435
	2103.96	-137.031	2103.96	-157.492
	2102.03	-137.08	2102.03	-157.55
	2100.1	-137.13	2100.1	-157.607
	2098.17	-137.18	2098.17	-157.664
	2096.24	-137.23	2096.24	-157.649
	2094.32	-137.279	2094.32	-157.677
	2092.39	-137.329	2092.39	-157.705
	2090.46	-137.379	2090.46	-157.734
	2088.53	-137.428	2088.53	-157.762
	2086.6	-137.478	2086.6	-157.79
	2084.67	-137.528	2084.67	-157.819
	2082.74	-137.578	2082.74	-157.847
	2080.82	-137.627	2080.82	-157.875
	2078.89	-137.677	2078.89	-157.904
	2076.96	-137.727	2076.96	-157.932
	2075.03	-137.777	2075.03	-157.96
	2073.1	-137.826	2073.1	-157.989
	2071.17	-137.876	2071.17	-158.017
	2069.24	-137.926	2069.24	-158.045
	2067.32	-137.975	2067.32	-158.074
	2065.39	-138.025	2065.39	-158.102
	2063.46	-138.075	2063.46	-158.13
	2061.53	-138.125	2061.53	-158.159
	2059.6	-138.174	2059.6	-158.187
	2057.67	-138.224	2057.67	-158.215
	2055.74	-138.274	2055.74	-158.244
	2053.82	-138.323	2053.82	-158.272
	2051.89	-138.373	2051.89	-158.301
	2049.96	-138.423	2049.96	-158.329
	2048.03	-138.473	2048.03	-158.357
	2046.1	-138.522	2046.1	-158.386
	2044.17	-138.572	2044.17	-158.414
	2042.25	-138.622	2042.25	-158.442
	2040.32	-138.672	2040.32	-158.471
	2038.39	-138.721	2038.39	-158.499
	2036.46	-138.771	2036.46	-158.527
	2034.53	-138.821	2034.53	-158.556
	2032.6	-138.87	2032.6	-158.584
	2030.67	-138.92	2030.67	-158.612
	2028.75	-138.97	2028.75	-158.641
	2026.82	-139.02	2026.82	-158.669
	2024.89	-139.069	2024.89	-158.697
	2022.96	-139.119	2022.96	-158.703
	2021.03	-139.169	2021.03	-158.709
	2019.11	-139.219	2019.11	-158.715
	2017.18	-139.268	2017.18	-158.72
	2015.25	-139.318	2015.25	-158.726
	2013.32	-139.368	2013.32	-158.732
	2011.39	-139.417	2011.39	-158.738
	2009.46	-139.467	2009.46	-158.743
	2007.53	-139.517	2007.53	-158.742
	2005.61	-139.567	2005.61	-158.741
	2003.68	-139.616	2003.68	-158.74
	2001.75	-139.666	2001.75	-158.738
	1999.82	-139.716	1999.82	-158.737
	1997.89	-139.766	1997.89	-158.736
	1995.96	-139.815	1995.96	-158.735
	1994.04	-139.865	1994.04	-158.733
	1992.11	-139.915	1992.11	-158.732
	1990.18	-139.964	1990.18	-158.731
	1988.25	-140.014	1988.25	-158.73
	1986.32	-140.064	1986.32	-158.728
	1984.39	-140.114	1984.39	-158.727
	1982.46	-140.163	1982.46	-158.726
	1980.54	-140.213	1980.54	-158.724
	1978.61	-140.263	1978.61	-158.723
	1976.68	-140.312	1976.68	-158.722
	1974.75	-140.362	1974.75	-158.721
	1972.82	-140.412	1972.82	-158.719
	1970.89	-140.462	1970.89	-158.71
	1968.96	-140.511	1968.96	-158.701
	1967.04	-140.561	1967.04	-158.692
	1965.11	-140.611	1965.11	-158.683
	1963.18	-140.661	1963.18	-158.674
	1961.25	-140.71	1961.25	-158.665
	1959.32	-140.76	1959.32	-158.656
	1957.39	-140.81	1957.39	-158.647
	1955.46	-140.859	1955.46	-158.638
	1953.54	-140.909	1953.54	-158.629
	1951.61	-140.959	1951.61	-158.62
	1949.68	-141.009	1949.68	-158.611
	1947.75	-141.058	1947.75	-158.602
	1945.82	-141.108	1945.82	-158.593
	1943.89	-141.158	1943.89	-158.584
	1941.97	-141.208	1941.97	-158.575
	1940.04	-141.257	1940.04	-158.566
	1938.11	-141.307	1938.11	-158.557
	1936.18	-141.357	1936.18	-158.548
	1934.25	-141.406	1934.25	-158.538
	1932.32	-141.456	1932.32	-158.529
	1930.39	-141.506	1930.39	-158.52
	1928.47	-141.556	1928.47	-158.511
	1926.54	-141.605	1926.54	-158.502
	1924.61	-141.655	1924.61	-158.493
	1922.68	-141.705	1922.68	-158.484
	1920.75	-141.754	1920.75	-158.475
	1918.82	-141.804	1918.82	-158.466
	1916.9	-141.854	1916.9	-158.457
	1914.97	-141.904	1914.97	-158.448
	1913.04	-141.953	1913.04	-158.439
	1911.11	-142.003	1911.11	-158.43
	1909.18	-142.053	1909.18	-158.421
	1907.25	-142.103	1907.25	-158.412
	1905.33	-142.152	1905.33	-158.403
	1903.4	-142.202	1903.4	-158.394
	1901.47	-142.252	1901.47	-158.378
	1899.54	-142.301	1899.54	-158.363
	1897.61	-142.351	1897.61	-158.347
	1895.68	-142.401	1895.68	-158.332
	1893.75	-142.451	1893.75	-158.316
	1891.83	-142.5	1891.83	-158.301
	1889.9	-142.55	1889.9	-158.285
	1887.97	-142.6	1887.97	-158.27
	1886.04	-142.65	1886.04	-158.254
	1884.11	-142.699	1884.11	-158.239
	1882.18	-142.749	1882.18	-158.223
	1880.26	-142.799	1880.26	-158.208
	1878.33	-142.848	1878.33	-158.192
	1876.4	-142.898	1876.4	-158.177
	1874.47	-142.948	1874.47	-158.161
	1872.54	-142.998	1872.54	-158.146
	1870.61	-143.047	1870.61	-158.13
	1868.68	-143.097	1868.68	-158.126
	1866.76	-143.147	1866.76	-158.153
	1864.83	-143.196	1864.83	-158.183
	1862.9	-143.246	1862.9	-158.22
	1860.97	-143.296	1860.97	-158.244
	1859.04	-143.346	1859.04	-158.25
	1857.11	-143.395	1857.11	-158.268
	1855.18	-143.445	1855.18	-158.292
	1853.26	-143.495	1853.26	-158.299
	1851.33	-143.545	1851.33	-158.302
	1849.4	-143.594	1849.4	-158.298
	1847.47	-143.644	1847.47	-158.287
	1845.54	-143.694	1845.54	-158.303
	1843.61	-143.743	1843.61	-158.353
	1841.69	-143.793	1841.69	-158.383
	1839.76	-143.843	1839.76	-158.403
	1837.83	-143.893	1837.83	-158.436
	1835.9	-143.942	1835.9	-158.456
	1833.97	-143.992	1833.97	-158.45
	1832.04	-144.042	1832.04	-158.443
	1830.12	-144.092	1830.12	-158.434
	1828.19	-144.141	1828.19	-158.433
	1826.26	-144.191	1826.26	-158.468
	1824.33	-144.241	1824.33	-158.526
	1822.4	-144.29	1822.4	-158.556
	1820.47	-144.34	1820.47	-158.57
	1818.54	-144.412	1818.54	-158.607
	1816.62	-144.47	1816.62	-158.656
	1814.69	-144.556	1814.69	-158.7
	1812.76	-144.6	1812.76	-158.724
	1810.83	-144.634	1810.83	-158.736
	1808.9	-144.665	1808.9	-158.763
	1806.97	-144.784	1806.97	-158.824
	1805.05	-144.9	1805.05	-158.892
	1803.12	-144.983	1803.12	-158.947
	1801.19	-145	1801.19	-158.969
	1799.26	-145.051	1799.26	-158.967
	1797.33	-145.116	1797.33	-158.978
	1795.4	-145.193	1795.4	-158.987
	1793.47	-145.168	1793.47	-159.015
	1791.55	-145.156	1791.55	-159.075
	1789.62	-145.196	1789.62	-159.127
	1787.69	-145.286	1787.69	-159.153
	1785.76	-145.299	1785.76	-159.165
	1783.83	-145.341	1783.83	-159.15
	1781.9	-145.381	1781.9	-159.169
	1779.97	-145.438	1779.97	-159.228
	1778.05	-145.473	1778.05	-159.28
	1776.12	-145.536	1776.12	-159.262
	1774.19	-145.551	1774.19	-159.21
	1772.26	-145.546	1772.26	-159.179
	1770.33	-145.534	1770.33	-159.221
	1768.4	-145.569	1768.4	-159.314
	1766.47	-145.645	1766.47	-159.387
	1764.55	-145.747	1764.55	-159.376
	1762.62	-145.776	1762.62	-159.324
	1760.69	-145.781	1760.69	-159.292
	1758.76	-145.754	1758.76	-159.328
	1756.83	-145.734	1756.83	-159.402
	1754.9	-145.66	1754.9	-159.421
	1752.98	-145.594	1752.98	-159.376
	1751.05	-145.461	1751.05	-159.319
	1749.12	-145.288	1749.12	-159.283
	1747.19	-145.136	1747.19	-159.312
	1745.26	-145.051	1745.26	-159.386
	1743.33	-144.908	1743.33	-159.43
	1741.4	-144.714	1741.4	-159.453
	1739.48	-144.519	1739.48	-159.487
	1737.55	-144.453	1737.55	-159.49
	1735.62	-144.352	1735.62	-159.485
	1733.69	-144.276	1733.69	-159.492
	1731.76	-144.228	1731.76	-159.548
	1729.84	-144.313	1729.84	-159.654
	1727.91	-144.387	1727.91	-159.77
	1725.98	-144.479	1725.98	-159.847
	1724.05	-144.55	1724.05	-159.888
	1722.12	-144.641	1722.12	-159.87
	1720.19	-144.699	1720.19	-159.828
	1718.26	-144.724	1718.26	-159.786
	1716.34	-144.714	1716.34	-159.776
	1714.41	-144.8	1714.41	-159.819
	1712.48	-144.916	1712.48	-159.897
	1710.55	-145.012	1710.55	-159.93
	1708.62	-145.015	1708.62	-159.924
	1706.69	-144.987	1706.69	-159.895
	1704.77	-144.924	1704.77	-159.845
	1702.84	-144.929	1702.84	-159.788
	1700.91	-144.812	1700.91	-159.728
	1698.98	-144.706	1698.98	-159.643
	1697.05	-144.521	1697.05	-159.61
	1695.12	-144.389	1695.12	-159.621
	1693.19	-144.188	1693.19	-159.634
	1691.27	-144.043	1691.27	-159.633
	1689.34	-143.792	1689.34	-159.589
	1687.41	-143.604	1687.41	-159.421
	1685.48	-143.329	1685.48	-159.261
	1683.55	-143.014	1683.55	-159.151
	1681.62	-142.653	1681.62	-159.104
	1679.69	-142.487	1679.69	-159.103
	1677.77	-142.318	1677.77	-159.096
	1675.84	-142.078	1675.84	-158.991
	1673.91	-141.772	1673.91	-158.84
	1671.98	-141.55	1671.98	-158.663
	1670.05	-141.305	1670.05	-158.514
	1668.12	-141.045	1668.12	-158.403
	1666.19	-140.812	1666.19	-158.312
	1664.27	-140.636	1664.27	-158.214
	1662.34	-140.353	1662.34	-158.097
	1660.41	-140.1	1660.41	-157.964
	1658.48	-139.887	1658.48	-157.861
	1656.55	-139.763	1656.55	-157.588
	1654.62	-139.437	1654.62	-157.208
	1652.7	-139.034	1652.7	-156.813
	1650.77	-138.66	1650.77	-156.393
	1648.84	-138.414	1648.84	-155.916
	1646.91	-137.906	1646.91	-155.444
	1644.98	-137.329	1644.98	-154.834
	1643.05	-136.797	1643.05	-154.226
	1641.12	-136.362	1641.12	-153.73
	1639.2	-135.906	1639.2	-153.232
	1637.27	-135.392	1637.27	-152.703
	1635.34	-134.783	1635.34	-152.279
	1633.41	-134.289	1633.41	-151.996
	1631.48	-133.957	1631.48	-151.873
	1629.55	-133.594	1629.55	-151.935
	1627.63	-133.132	1627.63	-152.09
	1625.7	-132.73	1625.7	-152.353
	1623.77	-132.312	1623.77	-152.714
	1621.84	-131.981	1621.84	-153.084
	1619.91	-131.759	1619.91	-153.369
	1617.98	-131.621	1617.98	-153.571
	1616.06	-131.459	1616.06	-153.705
	1614.13	-131.432	1614.13	-153.838
	1612.2	-131.522	1612.2	-154.017
	1610.27	-131.708	1610.27	-154.273
	1608.34	-131.985	1608.34	-154.591
	1606.41	-132.463	1606.41	-154.984
	1604.48	-133.152	1604.48	-155.406
	1602.56	-134.148	1602.56	-155.793
	1600.63	-135.294	1600.63	-156.082
	1598.7	-136.431	1598.7	-156.259
	1596.77	-137.314	1596.77	-156.341
	1594.84	-137.948	1594.84	-156.394
	1592.91	-138.22	1592.91	-156.482
	1590.98	-138.225	1590.98	-156.662
	1589.06	-137.922	1589.06	-156.927
	1587.13	-137.446	1587.13	-157.25
	1585.2	-136.705	1585.2	-157.607
	1583.27	-135.804	1583.27	-157.954
	1581.34	-134.745	1581.34	-158.237
	1579.41	-133.822	1579.41	-158.419
	1577.49	-132.584	1577.49	-158.489
	1575.56	-131.205	1575.56	-158.463
	1573.63	-129.978	1573.63	-158.332
	1571.7	-129.156	1571.7	-158.13
	1569.77	-128.167	1569.77	-157.933
	1567.84	-127.278	1567.84	-157.78
	1565.91	-126.569	1565.91	-157.718
	1563.99	-126.096	1563.99	-157.719
	1562.06	-125.685	1562.06	-157.723
	1560.13	-125.055	1560.13	-157.823
	1558.2	-124.296	1558.2	-158.056
	1556.27	-123.706	1556.27	-158.398
	1554.34	-123.372	1554.34	-158.76
	1552.42	-122.983	1552.42	-159.027
	1550.49	-122.567	1550.49	-159.164
	1548.56	-122.311	1548.56	-159.232
	1546.63	-122.105	1546.63	-159.227
	1544.7	-122.118	1544.7	-159.123
	1542.77	-122.09	1542.77	-158.987
	1540.85	-122.425	1540.85	-158.923
	1538.92	-122.955	1538.92	-158.941
	1536.99	-123.577	1536.99	-158.974
	1535.06	-124.08	1535.06	-158.989
	1533.13	-124.812	1533.13	-158.918
	1531.2	-125.578	1531.2	-158.786
	1529.27	-126.262	1529.27	-158.614
	1527.35	-126.907	1527.35	-158.415
	1525.42	-127.529	1525.42	-158.172
	1523.49	-127.988	1523.49	-158.034
	1521.56	-128.336	1521.56	-158.049
	1519.63	-128.611	1519.63	-158.225
	1517.7	-128.743	1517.7	-158.526
	1515.78	-128.785	1515.78	-158.915
	1513.85	-128.817	1513.85	-159.283
	1511.92	-128.846	1511.92	-159.573
	1509.99	-128.794	1509.99	-159.724
	1508.06	-128.662	1508.06	-159.832
	1506.13	-128.602	1506.13	-159.901
	1504.2	-128.667	1504.2	-159.915
	1502.28	-128.796	1502.28	-159.799
	1500.35	-128.855	1500.35	-159.515
	1498.42	-128.888	1498.42	-159.139
	1496.49	-128.926	1496.49	-158.831
	1494.56	-128.984	1494.56	-158.579
	1492.63	-129.051	1492.63	-158.314
	1490.7	-129.068	1490.7	-157.991
	1488.78	-129.042	1488.78	-157.636
	1486.85	-128.987	1486.85	-157.295
	1484.92	-128.914	1484.92	-157.022
	1482.99	-128.802	1482.99	-156.8
	1481.06	-128.717	1481.06	-156.603
	1479.13	-128.71	1479.13	-156.429
	1477.2	-128.819	1477.2	-156.268
	1475.28	-128.99	1475.28	-156.064
	1473.35	-129.155	1473.35	-155.838
	1471.42	-129.275	1471.42	-155.605
	1469.49	-129.343	1469.49	-155.345
	1467.56	-129.347	1467.56	-154.979
	1465.63	-129.264	1465.63	-154.533
	1463.71	-129.216	1463.71	-154.004
	1461.78	-129.281	1461.78	-153.425
	1459.85	-129.425	1459.85	-152.72
	1457.92	-129.646	1457.92	-152.045
	1455.99	-129.995	1455.99	-151.422
	1454.06	-130.433	1454.06	-150.912
	1452.13	-130.838	1452.13	-150.49
	1450.21	-131.201	1450.21	-150.106
	1448.28	-131.557	1448.28	-149.723
	1446.35	-131.948	1446.35	-149.586
	1444.42	-132.405	1444.42	-149.774
	1442.49	-132.909	1442.49	-150.259
	1440.57	-133.382	1440.57	-150.902
	1438.64	-133.821	1438.64	-151.622
	1436.71	-134.252	1436.71	-152.306
	1434.78	-134.666	1434.78	-152.89
	1432.85	-134.993	1432.85	-153.339
	1430.92	-135.24	1430.92	-153.643
	1428.99	-135.42	1428.99	-153.801
	1427.07	-135.546	1427.07	-153.878
	1425.14	-135.598	1425.14	-153.886
	1423.21	-135.614	1423.21	-153.827
	1421.28	-135.559	1421.28	-153.698
	1419.35	-135.426	1419.35	-153.582
	1417.42	-135.27	1417.42	-153.488
	1415.49	-135.178	1415.49	-153.418
	1413.57	-135.108	1413.57	-153.392
	1411.64	-135.011	1411.64	-153.407
	1409.71	-134.926	1409.71	-153.445
	1407.78	-134.867	1407.78	-153.552
	1405.85	-134.788	1405.85	-153.729
	1403.92	-134.736	1403.92	-153.951
	1401.99	-134.719	1401.99	-154.187
	1400.07	-134.715	1400.07	-154.411
	1398.14	-134.71	1398.14	-154.602
	1396.21	-134.729	1396.21	-154.791
	1394.28	-134.752	1394.28	-154.978
	1392.35	-134.781	1392.35	-155.15
	1390.42	-134.811	1390.42	-155.289
	1388.5	-134.805	1388.5	-155.403
	1386.57	-134.767	1386.57	-155.51
	1384.64	-134.733	1384.64	-155.635
	1382.71	-134.692	1382.71	-155.753
	1380.78	-134.632	1380.78	-155.858
	1378.85	-134.6	1378.85	-155.944
	1376.92	-134.601	1376.92	-156.032
	1375	-134.595	1375	-156.144
	1373.07	-134.6	1373.07	-156.288
	1371.14	-134.629	1371.14	-156.458
	1369.21	-134.679	1369.21	-156.647
	1367.28	-134.725	1367.28	-156.825
	1365.35	-134.773	1365.35	-156.981
	1363.43	-134.822	1363.43	-157.136
	1361.5	-134.913	1361.5	-157.303
	1359.57	-135.052	1359.57	-157.476
	1357.64	-135.184	1357.64	-157.647
	1355.71	-135.268	1355.71	-157.807
	1353.78	-135.355	1353.78	-157.959
	1351.86	-135.474	1351.86	-158.107
	1349.93	-135.627	1349.93	-158.253
	1348	-135.817	1348	-158.385
	1346.07	-136.083	1346.07	-158.491
	1344.14	-136.409	1344.14	-158.543
	1342.21	-136.754	1342.21	-158.53
	1340.28	-137.124	1340.28	-158.479
	1338.36	-137.561	1338.36	-158.422
	1336.43	-138.037	1336.43	-158.386
	1334.5	-138.492	1334.5	-158.386
	1332.57	-138.895	1332.57	-158.4
	1330.64	-139.253	1330.64	-158.416
	1328.71	-139.563	1328.71	-158.424
	1326.79	-139.813	1326.79	-158.413
	1324.86	-139.988	1324.86	-158.365
	1322.93	-140.109	1322.93	-158.253
	1321	-140.151	1321	-158.072
	1319.07	-140.102	1319.07	-157.831
	1317.14	-139.959	1317.14	-157.53
	1315.21	-139.746	1315.21	-157.191
	1313.29	-139.449	1313.29	-156.841
	1311.36	-139.115	1311.36	-156.499
	1309.43	-138.783	1309.43	-156.19
	1307.5	-138.479	1307.5	-155.942
	1305.57	-138.205	1305.57	-155.755
	1303.64	-138.003	1303.64	-155.619
	1301.71	-137.844	1301.71	-155.52
	1299.79	-137.703	1299.79	-155.446
	1297.86	-137.556	1297.86	-155.395
	1295.93	-137.397	1295.93	-155.37
	1294	-137.176	1294	-155.379
	1292.07	-136.892	1292.07	-155.418
	1290.14	-136.583	1290.14	-155.468
	1288.22	-136.296	1288.22	-155.514
	1286.29	-136.038	1286.29	-155.572
	1284.36	-135.829	1284.36	-155.646
	1282.43	-135.68	1282.43	-155.734
	1280.5	-135.621	1280.5	-155.834
	1278.57	-135.636	1278.57	-155.932
	1276.64	-135.682	1276.64	-156.012
	1274.72	-135.718	1274.72	-156.068
	1272.79	-135.757	1272.79	-156.099
	1270.86	-135.808	1270.86	-156.106
	1268.93	-135.841	1268.93	-156.101
	1267	-135.818	1267	-156.11
	1265.07	-135.705	1265.07	-156.147
	1263.15	-135.5	1263.15	-156.207
	1261.22	-135.231	1261.22	-156.288
	1259.29	-134.939	1259.29	-156.384
	1257.36	-134.662	1257.36	-156.488
	1255.43	-134.407	1255.43	-156.598
	1253.5	-134.172	1253.5	-156.694
	1251.58	-133.957	1251.58	-156.751
	1249.65	-133.8	1249.65	-156.766
	1247.72	-133.699	1247.72	-156.747
	1245.79	-133.631	1245.79	-156.717
	1243.86	-133.601	1243.86	-156.669
	1241.93	-133.649	1241.93	-156.587
	1240	-133.756	1240	-156.459
	1238.08	-133.887	1238.08	-156.275
	1236.15	-134.038	1236.15	-156.039
	1234.22	-134.23	1234.22	-155.78
	1232.29	-134.449	1232.29	-155.535
	1230.36	-134.659	1230.36	-155.348
	1228.43	-134.821	1228.43	-155.256
	1226.51	-134.935	1226.51	-155.265
	1224.58	-135.005	1224.58	-155.351
	1222.65	-135.049	1222.65	-155.492
	1220.72	-135.075	1220.72	-155.67
	1218.79	-135.083	1218.79	-155.863
	1216.86	-135.06	1216.86	-156.06
	1214.93	-135.019	1214.93	-156.263
	1213.01	-135.007	1213.01	-156.458
	1211.08	-135.036	1211.08	-156.639
	1209.15	-135.076	1209.15	-156.809
	1207.22	-135.096	1207.22	-156.959
	1205.29	-135.113	1205.29	-157.081
	1203.36	-135.144	1203.36	-157.178
	1201.43	-135.189	1201.43	-157.244
	1199.51	-135.254	1199.51	-157.296
	1197.58	-135.36	1197.58	-157.333
	1195.65	-135.508	1195.65	-157.338
	1193.72	-135.674	1193.72	-157.286
	1191.79	-135.85	1191.79	-157.168
	1189.86	-136.048	1189.86	-156.996
	1187.93	-136.277	1187.93	-156.811
	1186.01	-136.501	1186.01	-156.628
	1184.08	-136.701	1184.08	-156.456
	1182.15	-136.891	1182.15	-156.304
	1180.22	-137.081	1180.22	-156.176
	1178.29	-137.244	1178.29	-156.089
	1176.37	-137.372	1176.37	-156.058
	1174.44	-137.479	1174.44	-156.066
	1172.51	-137.573	1172.51	-156.09
	1170.58	-137.65	1170.58	-156.101
	1168.65	-137.711	1168.65	-156.074
	1166.72	-137.747	1166.72	-156.002
	1164.79	-137.752	1164.79	-155.894
	1162.87	-137.717	1162.87	-155.749
	1160.94	-137.67	1160.94	-155.575
	1159.01	-137.629	1159.01	-155.381
	1157.08	-137.594	1157.08	-155.176
	1155.15	-137.529	1155.15	-154.948
	1153.22	-137.438	1153.22	-154.694
	1151.3	-137.354	1151.3	-154.417
	1149.37	-137.276	1149.37	-154.123
	1147.44	-137.168	1147.44	-153.82
	1145.51	-137.031	1145.51	-153.533
	1143.58	-136.895	1143.58	-153.262
	1141.65	-136.757	1141.65	-153.015
	1139.72	-136.582	1139.72	-152.799
	1137.8	-136.393	1137.8	-152.605
	1135.87	-136.207	1135.87	-152.409
	1133.94	-136.022	1133.94	-152.222
	1132.01	-135.833	1132.01	-152.028
	1130.08	-135.663	1130.08	-151.826
	1128.15	-135.517	1128.15	-151.627
	1126.22	-135.384	1126.22	-151.44
	1124.3	-135.266	1124.3	-151.261
	1122.37	-135.16	1122.37	-151.102
	1120.44	-135.061	1120.44	-150.944
	1118.51	-134.956	1118.51	-150.8
	1116.58	-134.873	1116.58	-150.695
	1114.65	-134.838	1114.65	-150.645
	1112.72	-134.822	1112.72	-150.621
	1110.8	-134.768	1110.8	-150.609
	1108.87	-134.686	1108.87	-150.591
	1106.94	-134.616	1106.94	-150.567
	1105.01	-134.549	1105.01	-150.545
	1103.08	-134.476	1103.08	-150.526
	1101.15	-134.408	1101.15	-150.484
	1099.23	-134.344	1099.23	-150.428
	1097.3	-134.267	1097.3	-150.369
	1095.37	-134.147	1095.37	-150.328
	1093.44	-133.979	1093.44	-150.292
	1091.51	-133.791	1091.51	-150.245
	1089.58	-133.625	1089.58	-150.176
	1087.65	-133.467	1087.65	-150.093
	1085.73	-133.303	1085.73	-149.995
	1083.8	-133.122	1083.8	-149.891
	1081.87	-132.938	1081.87	-149.767
	1079.94	-132.754	1079.94	-149.616
	1078.01	-132.564	1078.01	-149.448
	1076.08	-132.368	1076.08	-149.294
	1074.16	-132.179	1074.16	-149.14
	1072.23	-132.012	1072.23	-148.968
	1070.3	-131.879	1070.3	-148.791
	1068.37	-131.775	1068.37	-148.639
	1066.44	-131.684	1066.44	-148.505
	1064.51	-131.609	1064.51	-148.396
	1062.59	-131.564	1062.59	-148.299
	1060.66	-131.542	1060.66	-148.196
	1058.73	-131.56	1058.73	-148.083
	1056.8	-131.601	1056.8	-147.977
	1054.87	-131.623	1054.87	-147.872
	1052.94	-131.603	1052.94	-147.79
	1051.01	-131.59	1051.01	-147.739
	1049.09	-131.591	1049.09	-147.719
	1047.16	-131.574	1047.16	-147.698
	1045.23	-131.535	1045.23	-147.672
	1043.3	-131.507	1043.3	-147.648
	1041.37	-131.517	1041.37	-147.646
	1039.44	-131.549	1039.44	-147.666
	1037.52	-131.57	1037.52	-147.696
	1035.59	-131.58	1035.59	-147.728
	1033.66	-131.601	1033.66	-147.775
	1031.73	-131.636	1031.73	-147.826
	1029.8	-131.659	1029.8	-147.885
	1027.87	-131.67	1027.87	-147.945
	1025.94	-131.697	1025.94	-147.995
	1024.02	-131.795	1024.02	-148.048
	1022.09	-131.991	1022.09	-148.122
	1020.16	-132.27	1020.16	-148.191
	1018.23	-132.59	1018.23	-148.253
	1016.3	-132.915	1016.3	-148.319
	1014.37	-133.219	1014.37	-148.405
	1012.45	-133.483	1012.45	-148.528
	1010.52	-133.683	1010.52	-148.69
	1008.59	-133.801	1008.59	-148.861
	1006.66	-133.844	1006.66	-149.024
	1004.73	-133.895	1004.73	-149.159
	1002.8	-134.045	1002.8	-149.242
	1000.87	-134.333	1000.87	-149.271
	998.946	-134.714	998.946	-149.298
	997.017	-135.133	997.017	-149.355
	995.089	-135.545	995.089	-149.449
	993.16	-135.911	993.16	-149.546
	991.232	-136.222	991.232	-149.603
	989.303	-136.496	989.303	-149.608
	987.375	-136.749	987.375	-149.58
	985.447	-137	985.447	-149.528
	983.518	-137.245	983.518	-149.476
	981.59	-137.474	981.59	-149.415
	979.661	-137.658	979.661	-149.35
	977.733	-137.78	977.733	-149.271
	975.804	-137.81	975.804	-149.182
	973.876	-137.742	973.876	-149.087
	971.947	-137.608	971.947	-148.997
	970.019	-137.484	970.019	-148.91
	968.09	-137.406	968.09	-148.814
	966.162	-137.379	966.162	-148.693
	964.233	-137.382	964.233	-148.561
	962.305	-137.394	962.305	-148.423
	960.376	-137.393	960.376	-148.28
	958.448	-137.379	958.448	-148.14
	956.519	-137.359	956.519	-148.006
	954.591	-137.336	954.591	-147.87
	952.663	-137.309	952.663	-147.74
	950.734	-137.282	950.734	-147.621
	948.806	-137.256	948.806	-147.512
	946.877	-137.232	946.877	-147.41
	944.949	-137.206	944.949	-147.346
	943.02	-137.206	943.02	-147.3
	941.092	-137.239	941.092	-147.262
	939.163	-137.299	939.163	-147.24
	937.235	-137.379	937.235	-147.235
	935.306	-137.472	935.306	-147.24
	933.378	-137.569	933.378	-147.292
	931.449	-137.67	931.449	-147.373
	929.521	-137.782	929.521	-147.465
	927.592	-137.895	927.592	-147.565
	925.664	-138.008	925.664	-147.685
	923.736	-138.13	923.736	-147.827
	921.807	-138.264	921.807	-147.995
	919.879	-138.422	919.879	-148.181
	917.95	-138.622	917.95	-148.38
	916.022	-138.814	916.022	-148.575
	914.093	-138.961	914.093	-148.764
	912.165	-139.083	912.165	-148.93
	910.236	-139.211	910.236	-149.038
	908.308	-139.292	908.308	-149.054
	906.379	-139.27	906.379	-148.978
	904.451	-139.166	904.451	-148.835
	902.522	-139.027	902.522	-148.676
	900.594	-138.905	900.594	-148.546
	898.665	-138.83	898.665	-148.47
	896.737	-138.829	896.737	-148.44
	894.808	-138.873	894.808	-148.426
	892.88	-138.92	892.88	-148.427
	890.952	-138.923	890.952	-148.454
	889.023	-138.879	889.023	-148.481
	887.095	-138.813	887.095	-148.5
	885.166	-138.746	885.166	-148.516
	883.238	-138.675	883.238	-148.527
	881.309	-138.573	881.309	-148.535
	879.381	-138.431	879.381	-148.528
	877.452	-138.279	877.452	-148.488
	875.524	-138.137	875.524	-148.418
	873.595	-138.007	873.595	-148.336
	871.667	-137.878	871.667	-148.265
	869.739	-137.767	869.739	-148.182
	867.81	-137.678	867.81	-148.076
	865.881	-137.623	865.881	-147.98
	863.953	-137.581	863.953	-147.921
	862.025	-137.566	862.025	-147.9
	860.096	-137.6	860.096	-147.927
	858.168	-137.676	858.168	-147.974
	856.239	-137.772	856.239	-148.025
	854.311	-137.895	854.311	-148.096
	852.382	-138.042	852.382	-148.177
	850.454	-138.209	850.454	-148.255
	848.525	-138.381	848.525	-148.368
	846.597	-138.546	846.597	-148.515
	844.668	-138.689	844.668	-148.699
	842.74	-138.827	842.74	-148.905
	840.812	-138.967	840.812	-149.102
	838.883	-139.13	838.883	-149.264
	836.955	-139.298	836.955	-149.404
	835.026	-139.442	835.026	-149.498
	833.098	-139.55	833.098	-149.557
	831.169	-139.642	831.169	-149.571
	829.241	-139.725	829.241	-149.566
	827.312	-139.804	827.312	-149.557
	825.384	-139.851	825.384	-149.564
	823.455	-139.85	823.455	-149.569
	821.527	-139.793	821.527	-149.553
	819.598	-139.703	819.598	-149.483
	817.67	-139.567	817.67	-149.338
	815.741	-139.351	815.741	-149.096
	813.813	-139.034	813.813	-148.766
	811.885	-138.657	811.885	-148.366
	809.956	-138.214	809.956	-147.907
	808.028	-137.724	808.028	-147.391
	806.099	-137.247	806.099	-146.834
	804.171	-136.835	804.171	-146.222
	802.242	-136.496	802.242	-145.579
	800.314	-136.279	800.314	-144.997
	798.385	-136.197	798.385	-144.596
	796.457	-136.225	796.457	-144.461
	794.528	-136.366	794.528	-144.636
	792.6	-136.612	792.6	-145.055
	790.671	-136.877	790.671	-145.599
	788.743	-137.119	788.743	-146.142
	786.814	-137.348	786.814	-146.619
	784.886	-137.572	784.886	-146.985
	782.957	-137.75	782.957	-147.26
	781.029	-137.895	781.029	-147.485
	779.101	-138.041	779.101	-147.689
	777.172	-138.22	777.172	-147.87
	775.244	-138.407	775.244	-148.047
	773.315	-138.562	773.315	-148.227
	771.387	-138.677	771.387	-148.406
	769.458	-138.785	769.458	-148.569
	767.53	-138.901	767.53	-148.694
	765.601	-138.992	765.601	-148.774
	763.673	-139.057	763.673	-148.836
	761.744	-139.136	761.744	-148.89
	759.816	-139.241	759.816	-148.956
	757.887	-139.347	757.887	-149.042
	755.959	-139.433	755.959	-149.12
	754.03	-139.529	754.03	-149.196
	752.102	-139.656	752.102	-149.285
	750.173	-139.807	750.173	-149.385
	748.245	-139.917	748.245	-149.504
	746.317	-139.888	746.317	-149.616
	744.388	-139.704	744.388	-149.688
	742.46	-139.43	742.46	-149.722
	740.531	-139.108	740.531	-149.744
	738.603	-138.801	738.603	-149.764
	736.674	-138.65	736.674	-149.791
	734.746	-138.714	734.746	-149.805
	732.817	-138.879	732.817	-149.805
	730.889	-139.057	730.889	-149.81
	728.96	-139.189	728.96	-149.829
	727.032	-139.259	727.032	-149.861
	725.104	-139.342	725.104	-149.903
	723.175	-139.453	723.175	-149.941
	721.246	-139.546	721.246	-149.973
	719.318	-139.672	719.318	-150.001
	717.39	-139.84	717.39	-150.012
	715.461	-139.936	715.461	-149.984
	713.533	-139.923	713.533	-149.884
	711.604	-139.916	711.604	-149.671
	709.676	-139.933	709.676	-149.348
	707.747	-139.959	707.747	-148.935
	705.819	-140	705.819	-148.492
	703.89	-140.06	703.89	-148.073
	701.962	-140.098	701.962	-147.758
	700.033	-140.131	700.033	-147.592
	698.105	-140.164	698.105	-147.576
	696.177	-140.183	696.177	-147.662
	694.248	-140.193	694.248	-147.819
	692.319	-140.223	692.319	-147.95
	690.391	-140.273	690.391	-148.018
	688.463	-140.326	688.463	-148.032
	686.534	-140.384	686.534	-147.997
	684.606	-140.466	684.606	-147.922
	682.677	-140.526	682.677	-147.877
	680.749	-140.548	680.749	-147.867
	678.82	-140.582	678.82	-147.934
	676.892	-140.727	676.892	-148.093
	674.963	-140.946	674.963	-148.319
	673.035	-141.149	673.035	-148.532
	671.106	-141.094	671.106	-148.708
	669.178	-140.955	669.178	-148.807
	667.25	-141.062	667.25	-148.842
	665.321	-141.358	665.321	-148.829
	663.393	-141.482	663.393	-148.833
	661.464	-141.448	661.464	-148.858
	659.536	-141.438	659.536	-148.924
	657.607	-141.448	657.607	-149.055
	655.679	-141.422	655.679	-149.191
	653.75	-141.402	653.75	-149.258
	651.822	-141.43	651.822	-149.318
	649.893	-141.561	649.893	-149.356
	647.965	-141.664	647.965	-149.34
	646.036	-141.765	646.036	-149.365
	644.108	-141.92	644.108	-149.444
	642.179	-142.138	642.179	-149.539
	640.251	-142.294	640.251	-149.634
	638.322	-142.47	638.322	-149.667
	636.394	-142.725	636.394	-149.655
	634.466	-143.004	634.466	-149.739
	632.537	-143.14	632.537	-149.898
	630.609	-143.2	630.609	-150.035
	628.68	-143.281	628.68	-150.206
	626.752	-143.394	626.752	-150.335
	624.823	-143.443	624.823	-150.443
	622.895	-143.567	622.895	-150.624
	620.966	-143.766	620.966	-150.831
	619.038	-143.896	619.038	-150.933
	617.109	-143.905	617.109	-151.14
	615.181	-144.019	615.181	-151.286
	613.252	-144.34	613.252	-151.279
	611.324	-144.722	611.324	-151.114
	609.395	-144.908	609.395	-150.879
	607.467	-144.623	607.467	-150.622
	605.538	-144.065	605.538	-150.499
	603.61	-143.682	603.61	-150.486
	601.682	-143.632	601.682	-150.552
	599.753	-143.811	599.753	-150.55
	597.825	-144.079	597.825	-150.508
	595.896	-144.302	595.896	-150.413
	593.968	-144.372	593.968	-150.351
	592.039	-144.51	592.039	-150.548
	590.111	-144.845	590.111	-151.011
	588.182	-145.208	588.182	-151.442
	586.254	-145.646	586.254	-151.684
	584.325	-146.372	584.325	-151.657
	582.397	-147.221	582.397	-151.49
	580.468	-147.653	580.468	-151.485
	578.54	-147.509	578.54	-151.765
	576.611	-147.609	576.611	-152.228
	574.683	-147.792	574.683	-152.714
	572.755	-147.509	572.755	-153.135
	570.826	-147.124	570.826	-153.27
	568.898	-147.903	568.898	-153.182
	566.969	-148.945	566.969	-152.958
	565.041	-148.876	565.041	-152.683
	563.112	-148.032	563.112	-152.526
	561.184	-148.145	561.184	-152.584
	559.255	-149.129	559.255	-152.874
	557.327	-149.9	557.327	-153.334
	555.398	-149.95	555.398	-153.794
	553.47	-149.562	553.47	-154.054
	551.541	-149.518	551.541	-153.749
	549.613	-149.637	549.613	-153.347

## Sheet: Fig.2b
Fig.2b	DC-PBI-G-KOH		DC-PBI-G-240		DC-PBI-G
	Wavenumber (cm-1)	Absorbance (a.u.)	Wavenumber (cm-1)	Absorbance (a.u.)	Wavenumber (cm-1)	Absorbance (a.u.)
	3999.64	58.1858	3999.64	40.025	3999.64	20
	3997.71	58.0442	3997.71	39.9785	3997.71	19.9704
	3995.78	58.0229	3995.78	39.9251	3995.78	19.9558
	3993.85	58.1079	3993.85	39.8649	3993.85	19.8781
	3991.93	58.0705	3991.93	39.7978	3991.93	19.8113
	3990	58.0187	3990	39.7238	3990	19.7542
	3988.07	58.0585	3988.07	39.6256	3988.07	19.6272
	3986.14	58.0301	3986.14	39.529	3986.14	19.521
	3984.21	57.8833	3984.21	39.4423	3984.21	19.4298
	3982.28	57.8181	3982.28	39.3637	3982.28	19.3389
	3980.36	57.7768	3980.36	39.3029	3980.36	19.2979
	3978.43	57.6637	3978.43	39.2726	3978.43	19.2796
	3976.5	57.5853	3976.5	39.2537	3976.5	19.2347
	3974.57	57.6853	3974.57	39.2321	3974.57	19.2176
	3972.64	57.7995	3972.64	39.1969	3972.64	19.2215
	3970.71	57.7975	3970.71	39.1418	3970.71	19.204
	3968.78	57.7825	3968.78	39.0799	3968.78	19.102
	3966.86	57.741	3966.86	39.0231	3966.86	18.9888
	3964.93	57.5356	3964.93	38.9644	3964.93	18.9045
	3963	57.4263	3963	38.9061	3963	18.8706
	3961.07	57.5489	3961.07	38.8476	3961.07	18.8747
	3959.14	57.5975	3959.14	38.7902	3959.14	18.8466
	3957.21	57.4378	3957.21	38.7306	3957.21	18.754
	3955.28	57.1976	3955.28	38.6553	3955.28	18.6537
	3953.36	56.9959	3953.36	38.5628	3953.36	18.5353
	3951.43	56.7624	3951.43	38.4744	3951.43	18.46
	3949.5	56.8257	3949.5	38.4014	3949.5	18.4178
	3947.57	57.0967	3947.57	38.3557	3947.57	18.3284
	3945.64	56.9644	3945.64	38.3331	3945.64	18.2951
	3943.71	56.7896	3943.71	38.3075	3943.71	18.3195
	3941.79	57.0219	3941.79	38.2657	3941.79	18.2892
	3939.86	57.2207	3939.86	38.226	3939.86	18.2839
	3937.93	56.8335	3937.93	38.1964	3937.93	18.2189
	3936	56.1741	3936	38.1555	3936	18.071
	3934.07	55.8158	3934.07	38.0995	3934.07	18.0383
	3932.14	55.9147	3932.14	38.0335	3932.14	18.0839
	3930.22	56.4666	3930.22	37.9569	3930.22	18.0358
	3928.29	56.4632	3928.29	37.8852	3928.29	17.9043
	3926.36	55.8545	3926.36	37.8213	3926.36	17.7864
	3924.43	55.7567	3924.43	37.742	3924.43	17.6879
	3922.5	56.0136	3922.5	37.6638	3922.5	17.6436
	3920.57	55.9765	3920.57	37.613	3920.57	17.6256
	3918.64	55.6803	3918.64	37.5854	3918.64	17.5956
	3916.72	56.153	3916.72	37.5396	3916.72	17.5172
	3914.79	56.4617	3914.79	37.4602	3914.79	17.4835
	3912.86	56.2279	3912.86	37.3544	3912.86	17.4273
	3910.93	55.6624	3910.93	37.2265	3910.93	17.2916
	3909	55.1632	3909	37.0963	3909	17.0512
	3907.07	54.2926	3907.07	36.9992	3907.07	16.926
	3905.14	54.0601	3905.14	36.9419	3905.14	16.8973
	3903.22	54.8134	3903.22	36.9165	3903.22	16.8556
	3901.29	55.663	3901.29	36.9267	3901.29	16.9166
	3899.36	56.103	3899.36	36.954	3899.36	17.0366
	3897.43	56.192	3897.43	36.9396	3897.43	17.0224
	3895.5	55.4683	3895.5	36.8944	3895.5	16.8975
	3893.57	54.2261	3893.57	36.8407	3893.57	16.8421
	3891.65	54.6163	3891.65	36.7447	3891.65	16.7282
	3889.72	55.3795	3889.72	36.6414	3889.72	16.5677
	3887.79	54.7805	3887.79	36.5861	3887.79	16.5911
	3885.86	54.4708	3885.86	36.5439	3885.86	16.5715
	3883.93	54.7731	3883.93	36.5046	3883.93	16.4105
	3882	54.8969	3882	36.4404	3882	16.4622
	3880.07	54.8988	3880.07	36.3269	3880.07	16.4808
	3878.15	55.2032	3878.15	36.189	3878.15	16.2344
	3876.22	54.2453	3876.22	36.0689	3876.22	16.0917
	3874.29	53.3936	3874.29	35.966	3874.29	15.8109
	3872.36	53.0308	3872.36	35.8693	3872.36	15.7193
	3870.43	54.0436	3870.43	35.7905	3870.43	15.8582
	3868.5	54.6003	3868.5	35.7653	3868.5	15.8616
	3866.58	54.5724	3866.58	35.7729	3866.58	15.7827
	3864.65	53.808	3864.65	35.7567	3864.65	15.7432
	3862.72	54.375	3862.72	35.6749	3862.72	15.6167
	3860.79	54.8836	3860.79	35.5517	3860.79	15.6688
	3858.86	54.0431	3858.86	35.4588	3858.86	15.5923
	3856.93	52.1953	3856.93	35.4201	3856.93	15.252
	3855.01	50.7006	3855.01	35.411	3855.01	15.2239
	3853.08	52.7312	3853.08	35.3914	3853.08	15.3249
	3851.15	55.3911	3851.15	35.3394	3851.15	15.4763
	3849.22	55.9734	3849.22	35.273	3849.22	15.5156
	3847.29	53.9167	3847.29	35.2082	3847.29	15.2937
	3845.36	52.7788	3845.36	35.1153	3845.36	14.9816
	3843.43	52.1942	3843.43	35.017	3843.43	14.873
	3841.51	51.8506	3841.51	34.9517	3841.51	14.8193
	3839.58	52.1169	3839.58	34.9346	3839.58	14.949
	3837.65	53.2107	3837.65	34.9345	3837.65	15.0428
	3835.72	54.1545	3835.72	34.9348	3835.72	14.9988
	3833.79	53.7719	3833.79	34.8797	3833.79	14.9607
	3831.86	53.3113	3831.86	34.7518	3831.86	14.7606
	3829.93	52.9864	3829.93	34.5892	3829.93	14.5138
	3828.01	52.7049	3828.01	34.43	3828.01	14.4748
	3826.08	52.4862	3826.08	34.3008	3826.08	14.2659
	3824.15	51.4346	3824.15	34.2385	3824.15	14.1193
	3822.22	50.9635	3822.22	34.2405	3822.22	14.2337
	3820.29	51.7566	3820.29	34.2578	3820.29	14.2195
	3818.36	52.362	3818.36	34.2505	3818.36	14.2772
	3816.44	52.4013	3816.44	34.2389	3816.44	14.4007
	3814.51	52.8855	3814.51	34.1841	3814.51	14.2452
	3812.58	53.4347	3812.58	34.0627	3812.58	14.0426
	3810.65	52.0677	3810.65	33.9537	3810.65	13.8988
	3808.72	50.875	3808.72	33.8645	3808.72	13.8291
	3806.79	51.3455	3806.79	33.8016	3806.79	13.7483
	3804.86	51.3112	3804.86	33.8238	3804.86	13.7194
	3802.94	50.7786	3802.94	33.8783	3802.94	13.9162
	3801.01	51.1943	3801.01	33.9067	3801.01	13.9653
	3799.08	52.3366	3799.08	33.9071	3799.08	13.9245
	3797.15	52.4993	3797.15	33.8626	3797.15	13.985
	3795.22	52.0696	3795.22	33.7559	3795.22	13.775
	3793.29	52.1547	3793.29	33.6024	3793.29	13.5283
	3791.36	51.6897	3791.36	33.4451	3791.36	13.4455
	3789.44	51.3805	3789.44	33.2981	3789.44	13.2623
	3787.51	51.1259	3787.51	33.1746	3787.51	13.1452
	3785.58	51.099	3785.58	33.107	3785.58	13.1119
	3783.65	51.25	3783.65	33.0669	3783.65	13.0259
	3781.72	50.8944	3781.72	33.019	3781.72	13.0188
	3779.8	50.9279	3779.8	32.9602	3779.8	13.0072
	3777.87	51.4717	3777.87	32.8659	3777.87	12.9342
	3775.94	51.8079	3775.94	32.7512	3775.94	12.8331
	3774.01	50.932	3774.01	32.6653	3774.01	12.6446
	3772.08	50.1105	3772.08	32.6119	3772.08	12.4902
	3770.15	50.3359	3770.15	32.587	3770.15	12.4605
	3768.22	50.7502	3768.22	32.5946	3768.22	12.5738
	3766.3	51.2457	3766.3	32.6368	3766.3	12.7574
	3764.37	51.2971	3764.37	32.7068	3764.37	12.7762
	3762.44	50.8287	3762.44	32.7499	3762.44	12.6895
	3760.51	50.2109	3760.51	32.7079	3760.51	12.6792
	3758.58	50.6321	3758.58	32.5966	3758.58	12.6765
	3756.65	51.403	3756.65	32.427	3756.65	12.5643
	3754.72	50.2992	3754.72	32.2604	3754.72	12.2823
	3752.8	48.7084	3752.8	32.1271	3752.8	11.9985
	3750.87	49.3108	3750.87	32.0333	3750.87	11.9529
	3748.94	51.1631	3748.94	32.0065	3748.94	11.877
	3747.01	50.9354	3747.01	32.0583	3747.01	12.0341
	3745.08	51.0759	3745.08	32.1348	3745.08	12.1988
	3743.15	52.3021	3743.15	32.1761	3743.15	12.275
	3741.22	53.0812	3741.22	32.1604	3741.22	12.2937
	3739.3	51.1687	3739.3	32.1215	3739.3	12.1852
	3737.37	50.2027	3737.37	32.045	3737.37	11.9126
	3735.44	51.131	3735.44	31.9445	3735.44	11.7981
	3733.51	52.7337	3733.51	31.8402	3733.51	11.833
	3731.58	53.4363	3731.58	31.7507	3731.58	11.8711
	3729.66	52.4612	3729.66	31.6933	3729.66	11.7701
	3727.73	51.2852	3727.73	31.6587	3727.73	11.5884
	3725.8	50.7981	3725.8	31.608	3725.8	11.5216
	3723.87	51.1786	3723.87	31.5342	3723.87	11.5131
	3721.94	51.4015	3721.94	31.4427	3721.94	11.4901
	3720.01	51.288	3720.01	31.3396	3720.01	11.4118
	3718.08	51.1533	3718.08	31.2114	3718.08	11.279
	3716.16	50.3847	3716.16	31.0683	3716.16	11.0771
	3714.23	49.132	3714.23	30.9364	3714.23	10.8664
	3712.3	48.9868	3712.3	30.8241	3712.3	10.7305
	3710.37	50.3283	3710.37	30.742	3710.37	10.6806
	3708.44	51.4346	3708.44	30.6899	3708.44	10.7545
	3706.51	51.0218	3706.51	30.6702	3706.51	10.7428
	3704.58	50.0164	3704.58	30.6757	3704.58	10.6493
	3702.66	49.8884	3702.66	30.6566	3702.66	10.6017
	3700.73	50.4511	3700.73	30.5673	3700.73	10.5579
	3698.8	50.6661	3698.8	30.419	3698.8	10.5334
	3696.87	50.1758	3696.87	30.2669	3696.87	10.431
	3694.94	49.462	3694.94	30.1484	3694.94	10.1141
	3693.01	48.5754	3693.01	30.0762	3693.01	9.843
	3691.09	48.1144	3691.09	30.039	3691.09	9.85456
	3689.16	49.4072	3689.16	30.0165	3689.16	10.0016
	3687.23	50.9105	3687.23	29.9589	3687.23	10.1415
	3685.3	50.9832	3685.3	29.8709	3685.3	10.1165
	3683.37	49.9619	3683.37	29.737	3683.37	9.85159
	3681.44	49.2842	3681.44	29.5456	3681.44	9.5096
	3679.51	48.8634	3679.51	29.3635	3679.51	9.12947
	3677.59	48.1819	3677.59	29.2768	3677.59	9.13999
	3675.66	49.7651	3675.66	29.2921	3675.66	9.26374
	3673.73	51.0202	3673.73	29.4171	3673.73	9.38444
	3671.8	50.6703	3671.8	29.6073	3671.8	9.66524
	3669.87	49.9151	3669.87	29.7832	3669.87	9.9263
	3667.94	51.0457	3667.94	29.8649	3667.94	9.90115
	3666.01	51.594	3666.01	29.9021	3666.01	9.99458
	3664.09	50.8577	3664.09	29.9472	3664.09	9.97593
	3662.16	50.6801	3662.16	30.0001	3662.16	9.85201
	3660.23	50.626	3660.23	30.0769	3660.23	9.8883
	3658.3	50.3534	3658.3	30.1958	3658.3	10.2075
	3656.37	51.1085	3656.37	30.3265	3656.37	10.5304
	3654.44	51.7908	3654.44	30.5207	3654.44	10.6362
	3652.52	50.9784	3652.52	30.797	3652.52	10.7063
	3650.59	50.261	3650.59	31.1005	3650.59	10.9127
	3648.66	52.3368	3648.66	31.3932	3648.66	11.2513
	3646.73	55.0683	3646.73	31.6868	3646.73	11.7757
	3644.8	55.4767	3644.8	31.9926	3644.8	12.2237
	3642.87	54.6992	3642.87	32.2923	3642.87	12.3778
	3640.95	54.4588	3640.95	32.5218	3640.95	12.4565
	3639.02	54.913	3639.02	32.6831	3639.02	12.6026
	3637.09	55.164	3637.09	32.8244	3637.09	12.8489
	3635.16	55.4515	3635.16	33.0225	3635.16	13.1003
	3633.23	55.5983	3633.23	33.3227	3633.23	13.1822
	3631.3	54.705	3631.3	33.6865	3631.3	13.5202
	3629.37	55.4446	3629.37	34.0279	3629.37	14.0199
	3627.45	57.3495	3627.45	34.3406	3627.45	14.4931
	3625.52	58.8849	3625.52	34.6423	3625.52	14.8643
	3623.59	57.9605	3623.59	34.953	3623.59	15.0089
	3621.66	57.1871	3621.66	35.2336	3621.66	15.005
	3619.73	57.694	3619.73	35.4743	3619.73	15.3313
	3617.8	58.8361	3617.8	35.708	3617.8	15.725
	3615.88	59.1712	3615.88	35.9722	3615.88	16.1194
	3613.95	58.9383	3613.95	36.2721	3613.95	16.3562
	3612.02	59.0252	3612.02	36.5769	3612.02	16.475
	3610.09	59.3625	3610.09	36.8272	3610.09	16.7462
	3608.16	59.6503	3608.16	37.0386	3608.16	17.0719
	3606.23	60	3606.23	37.2281	3606.23	17.2964
	3604.3	59.8687	3604.3	37.4219	3604.3	17.4873
	3602.38	59.4439	3602.38	37.6223	3602.38	17.6021
	3600.45	59.5211	3600.45	37.8051	3600.45	17.7277
	3598.52	59.7234	3598.52	37.9753	3598.52	17.9298
	3596.59	59.7311	3596.59	38.1578	3596.59	18.1862
	3594.66	59.9755	3594.66	38.3636	3594.66	18.4419
	3592.73	60.3048	3592.73	38.608	3592.73	18.6177
	3590.8	59.7296	3590.8	38.8855	3590.8	18.7879
	3588.88	59.1253	3588.88	39.1685	3588.88	19.0823
	3586.95	59.8639	3586.95	39.4281	3586.95	19.4318
	3585.02	60.9937	3585.02	39.6644	3585.02	19.7719
	3583.09	61.0631	3583.09	39.8946	3583.09	20.019
	3581.16	60.5571	3581.16	40.1157	3581.16	20.1066
	3579.23	60.4553	3579.23	40.2901	3579.23	20.1612
	3577.31	60.4502	3577.31	40.4191	3577.31	20.3559
	3575.38	60.5003	3575.38	40.5274	3575.38	20.6165
	3573.45	60.5468	3573.45	40.6513	3573.45	20.7865
	3571.52	60.3745	3571.52	40.817	3571.52	20.7891
	3569.59	59.7201	3569.59	41.0228	3569.59	20.8942
	3567.66	59.9786	3567.66	41.2381	3567.66	21.1345
	3565.74	60.9751	3565.74	41.4663	3565.74	21.4661
	3563.81	61.5864	3563.81	41.723	3563.81	21.8167
	3561.88	61.2031	3561.88	42.0078	3561.88	22.1074
	3559.95	61.0583	3559.95	42.276	3559.95	22.2566
	3558.02	61.161	3558.02	42.5111	3558.02	22.4519
	3556.09	61.0634	3556.09	42.721	3556.09	22.7054
	3554.16	60.9525	3554.16	42.9279	3554.16	22.9737
	3552.24	61.2163	3552.24	43.1553	3552.24	23.1687
	3550.31	61.347	3550.31	43.4165	3550.31	23.3708
	3548.38	61.2172	3548.38	43.6759	3548.38	23.6228
	3546.45	61.2219	3546.45	43.9151	3546.45	23.9111
	3544.52	61.7149	3544.52	44.1407	3544.52	24.2008
	3542.59	62.0541	3542.59	44.366	3542.59	24.45
	3540.66	62.0318	3540.66	44.5814	3540.66	24.5719
	3538.74	61.8923	3538.74	44.7813	3538.74	24.7084
	3536.81	62.0278	3536.81	44.9685	3536.81	24.9351
	3534.88	62.1927	3534.88	45.1562	3534.88	25.1852
	3532.95	62.2339	3532.95	45.3665	3532.95	25.3936
	3531.02	62.109	3531.02	45.603	3531.02	25.5893
	3529.09	62.2261	3529.09	45.834	3529.09	25.7927
	3527.17	62.4918	3527.17	46.0456	3527.17	26.0356
	3525.24	62.7408	3525.24	46.2503	3525.24	26.2998
	3523.31	63.0142	3523.31	46.4503	3523.31	26.4855
	3521.38	63.2628	3521.38	46.6322	3521.38	26.6147
	3519.45	63.3827	3519.45	46.7968	3519.45	26.7796
	3517.52	63.382	3517.52	46.9491	3517.52	26.9699
	3515.59	63.4997	3515.59	47.1007	3515.59	27.1117
	3513.67	63.605	3513.67	47.2738	3513.67	27.2442
	3511.74	63.5663	3511.74	47.473	3511.74	27.4438
	3509.81	63.6981	3509.81	47.6779	3509.81	27.656
	3507.88	63.8665	3507.88	47.8852	3507.88	27.8755
	3505.95	63.7935	3505.95	48.0911	3505.95	28.1253
	3504.02	63.7479	3504.02	48.2777	3504.02	28.337
	3502.09	64.1962	3502.09	48.4404	3502.09	28.4563
	3500.17	64.656	3500.17	48.5991	3500.17	28.5941
	3498.24	64.6985	3498.24	48.7578	3498.24	28.7199
	3496.31	64.6579	3496.31	48.9169	3496.31	28.8606
	3494.38	64.7925	3494.38	49.0839	3494.38	29.0722
	3492.45	64.8735	3492.45	49.2627	3492.45	29.3103
	3490.53	64.8624	3490.53	49.4403	3490.53	29.4736
	3488.6	64.9758	3488.6	49.6136	3488.6	29.6107
	3486.67	65.2734	3486.67	49.7715	3486.67	29.7538
	3484.74	65.4523	3484.74	49.9127	3484.74	29.9147
	3482.81	65.477	3482.81	50.0511	3482.81	30.0639
	3480.88	65.5398	3480.88	50.2064	3480.88	30.2052
	3478.95	65.6863	3478.95	50.3741	3478.95	30.3447
	3477.03	65.7281	3477.03	50.5458	3477.03	30.5217
	3475.1	65.8073	3475.1	50.7156	3475.1	30.7153
	3473.17	65.9512	3473.17	50.8837	3473.17	30.9172
	3471.24	66.0495	3471.24	51.0422	3471.24	31.0696
	3469.31	66.0329	3469.31	51.1898	3469.31	31.1956
	3467.38	66.1275	3467.38	51.3262	3467.38	31.3195
	3465.45	66.2725	3465.45	51.4604	3465.45	31.4527
	3463.53	66.4246	3463.53	51.6025	3463.53	31.5775
	3461.6	66.544	3461.6	51.7627	3461.6	31.7432
	3459.67	66.7382	3459.67	51.9262	3459.67	31.9182
	3457.74	66.9064	3457.74	52.085	3457.74	32.0989
	3455.81	67.0049	3455.81	52.2401	3455.81	32.2715
	3453.88	67.0801	3453.88	52.3849	3453.88	32.4113
	3451.95	67.1859	3451.95	52.5104	3451.95	32.4898
	3450.03	67.1816	3450.03	52.6241	3450.03	32.6104
	3448.1	67.2733	3448.1	52.7328	3448.1	32.7491
	3446.17	67.5029	3446.17	52.8475	3446.17	32.8435
	3444.24	67.7088	3444.24	52.9748	3444.24	32.9507
	3442.31	67.7481	3442.31	53.1075	3442.31	33.094
	3440.39	67.8548	3440.39	53.2319	3440.39	33.2414
	3438.46	68.03	3438.46	53.3565	3438.46	33.3914
	3436.53	68.1136	3436.53	53.493	3436.53	33.514
	3434.6	68.1601	3434.6	53.6363	3434.6	33.606
	3432.67	68.2687	3432.67	53.7794	3432.67	33.7358
	3430.74	68.4526	3430.74	53.9231	3430.74	33.9171
	3428.81	68.6607	3428.81	54.0693	3428.81	34.1039
	3426.89	68.8007	3426.89	54.2237	3426.89	34.2523
	3424.96	68.8636	3424.96	54.3813	3424.96	34.3698
	3423.03	68.9383	3423.03	54.53	3423.03	34.5043
	3421.1	69.1496	3421.1	54.6651	3421.1	34.656
	3419.17	69.3796	3419.17	54.7947	3419.17	34.8143
	3417.24	69.424	3417.24	54.9244	3417.24	34.9406
	3415.31	69.3761	3415.31	55.0534	3415.31	35.0495
	3413.39	69.437	3413.39	55.1743	3413.39	35.1514
	3411.46	69.5788	3411.46	55.2822	3411.46	35.2724
	3409.53	69.7438	3409.53	55.3721	3409.53	35.3828
	3407.6	69.8817	3407.6	55.4485	3407.6	35.4801
	3405.67	69.9701	3405.67	55.514	3405.67	35.5401
	3403.74	69.9882	3403.74	55.5727	3403.74	35.5726
	3401.82	70.0388	3401.82	55.6323	3401.82	35.6005
	3399.89	70.0929	3399.89	55.7068	3399.89	35.6747
	3397.96	70.1826	3397.96	55.7957	3397.96	35.775
	3396.03	70.2221	3396.03	55.8947	3396.03	35.8904
	3394.1	70.2504	3394.1	55.998	3394.1	36.0206
	3392.17	70.352	3392.17	56.0949	3392.17	36.1349
	3390.24	70.5618	3390.24	56.176	3390.24	36.1878
	3388.32	70.6998	3388.32	56.2456	3388.32	36.2313
	3386.39	70.6783	3386.39	56.3065	3386.39	36.2944
	3384.46	70.6222	3384.46	56.3609	3384.46	36.3487
	3382.53	70.6054	3382.53	56.4171	3382.53	36.412
	3380.6	70.6236	3380.6	56.4787	3380.6	36.4892
	3378.67	70.6275	3378.67	56.5383	3378.67	36.5452
	3376.74	70.6503	3376.74	56.5941	3376.74	36.5915
	3374.82	70.7057	3374.82	56.6481	3374.82	36.6477
	3372.89	70.749	3372.89	56.6955	3372.89	36.6925
	3370.96	70.7736	3370.96	56.7362	3370.96	36.7345
	3369.03	70.7542	3369.03	56.7775	3369.03	36.7839
	3367.1	70.7126	3367.1	56.819	3367.1	36.8208
	3365.17	70.6715	3365.17	56.8552	3365.17	36.8425
	3363.25	70.698	3363.25	56.8831	3363.25	36.8756
	3361.32	70.7494	3361.32	56.8997	3361.32	36.9217
	3359.39	70.771	3359.39	56.9105	3359.39	36.9395
	3357.46	70.7776	3357.46	56.9273	3357.46	36.9286
	3355.53	70.8608	3355.53	56.9541	3355.53	36.9231
	3353.6	70.9699	3353.6	56.9875	3353.6	36.9465
	3351.68	71.0062	3351.68	57.0267	3351.68	37.0166
	3349.75	70.9966	3349.75	57.0718	3349.75	37.0996
	3347.82	71.0459	3347.82	57.118	3347.82	37.1491
	3345.89	71.1218	3345.89	57.1593	3345.89	37.171
	3343.96	71.1761	3343.96	57.1902	3343.96	37.1853
	3342.03	71.212	3342.03	57.2128	3342.03	37.1997
	3340.1	71.2562	3340.1	57.2387	3340.1	37.2277
	3338.18	71.3041	3338.18	57.2756	3338.18	37.2686
	3336.25	71.4165	3336.25	57.3213	3336.25	37.308
	3334.32	71.5413	3334.32	57.3671	3334.32	37.364
	3332.39	71.6045	3332.39	57.4028	3332.39	37.4219
	3330.46	71.5853	3330.46	57.4256	3330.46	37.4541
	3328.53	71.5542	3328.53	57.4394	3328.53	37.4603
	3326.61	71.5869	3326.61	57.4517	3326.61	37.4431
	3324.68	71.7105	3324.68	57.4665	3324.68	37.4299
	3322.75	71.8373	3322.75	57.4856	3322.75	37.4588
	3320.82	71.9214	3320.82	57.5112	3320.82	37.5124
	3318.89	71.9661	3318.89	57.5448	3318.89	37.5695
	3316.96	71.9779	3316.96	57.5836	3316.96	37.6064
	3315.03	71.9872	3315.03	57.622	3315.03	37.6161
	3313.11	72.0623	3313.11	57.6545	3313.11	37.6356
	3311.18	72.1274	3311.18	57.6807	3311.18	37.6749
	3309.25	72.1632	3309.25	57.7008	3309.25	37.708
	3307.32	72.2258	3307.32	57.7204	3307.32	37.7383
	3305.39	72.3082	3305.39	57.7424	3305.39	37.755
	3303.46	72.2797	3303.46	57.7673	3303.46	37.7601
	3301.53	72.252	3301.53	57.7976	3301.53	37.7713
	3299.61	72.3385	3299.61	57.8372	3299.61	37.8191
	3297.68	72.5263	3297.68	57.8815	3297.68	37.8766
	3295.75	72.6189	3295.75	57.9251	3295.75	37.9396
	3293.82	72.6036	3293.82	57.9625	3293.82	37.987
	3291.89	72.5824	3291.89	57.993	3291.89	38.0142
	3289.96	72.6474	3289.96	58.0144	3289.96	38.0102
	3288.04	72.7909	3288.04	58.0327	3288.04	38.0074
	3286.11	72.9167	3286.11	58.0494	3286.11	38.025
	3284.18	72.99	3284.18	58.0638	3284.18	38.0671
	3282.25	73.0357	3282.25	58.0742	3282.25	38.0909
	3280.32	73.091	3280.32	58.0826	3280.32	38.1084
	3278.39	73.1261	3278.39	58.0877	3278.39	38.0974
	3276.47	73.1369	3276.47	58.0903	3276.47	38.0719
	3274.54	73.1869	3274.54	58.093	3274.54	38.0637
	3272.61	73.3076	3272.61	58.0976	3272.61	38.0863
	3270.68	73.4297	3270.68	58.0998	3270.68	38.111
	3268.75	73.4437	3268.75	58.0998	3268.75	38.1266
	3266.82	73.402	3266.82	58.0992	3266.82	38.1207
	3264.89	73.415	3264.89	58.0966	3264.89	38.0912
	3262.97	73.4602	3262.97	58.0916	3262.97	38.0636
	3261.04	73.4954	3261.04	58.0894	3261.04	38.0662
	3259.11	73.5504	3259.11	58.093	3259.11	38.0975
	3257.18	73.6271	3257.18	58.1005	3257.18	38.114
	3255.25	73.673	3255.25	58.1089	3255.25	38.1147
	3253.32	73.7101	3253.32	58.1098	3253.32	38.1151
	3251.39	73.7511	3251.39	58.0983	3251.39	38.1045
	3249.47	73.8088	3249.47	58.0769	3249.47	38.0769
	3247.54	73.8437	3247.54	58.0531	3247.54	38.0533
	3245.61	73.8621	3245.61	58.0278	3245.61	38.0207
	3243.68	73.8547	3243.68	58.0018	3243.68	37.9963
	3241.75	73.8796	3241.75	57.9799	3241.75	37.9786
	3239.82	73.92	3239.82	57.9633	3239.82	37.9631
	3237.9	73.9714	3237.9	57.9469	3237.9	37.9397
	3235.97	74.0231	3235.97	57.9276	3235.97	37.9235
	3234.04	74.0663	3234.04	57.8994	3234.04	37.9111
	3232.11	74.0607	3232.11	57.8593	3232.11	37.8803
	3230.18	74.0268	3230.18	57.8142	3230.18	37.8248
	3228.25	74.0169	3228.25	57.7693	3228.25	37.7644
	3226.32	74.0307	3226.32	57.7271	3226.32	37.7039
	3224.4	74.0365	3224.4	57.6916	3224.4	37.6616
	3222.47	74.0342	3222.47	57.6601	3222.47	37.6589
	3220.54	74.0766	3220.54	57.6265	3220.54	37.6432
	3218.61	74.0861	3218.61	57.5897	3218.61	37.6152
	3216.68	74.0219	3216.68	57.5466	3216.68	37.5663
	3214.75	73.9869	3214.75	57.4941	3214.75	37.4819
	3212.82	74.0091	3212.82	57.4349	3212.82	37.4082
	3210.9	73.9867	3210.9	57.3728	3210.9	37.368
	3208.97	73.9321	3208.97	57.308	3208.97	37.3131
	3207.04	73.9127	3207.04	57.2454	3207.04	37.2571
	3205.11	73.8935	3205.11	57.1865	3205.11	37.1979
	3203.18	73.8548	3203.18	57.1253	3203.18	37.1133
	3201.26	73.8127	3201.26	57.0586	3201.26	37.0401
	3199.33	73.7783	3199.33	56.9889	3199.33	36.9881
	3197.4	73.7585	3197.4	56.9126	3197.4	36.925
	3195.47	73.7374	3195.47	56.8295	3195.47	36.8443
	3193.54	73.6702	3193.54	56.7434	3193.54	36.7484
	3191.61	73.5803	3191.61	56.6502	3191.61	36.6449
	3189.68	73.5256	3189.68	56.5501	3189.68	36.5369
	3187.76	73.4484	3187.76	56.4492	3187.76	36.441
	3185.83	73.3477	3185.83	56.3487	3185.83	36.3547
	3183.9	73.2475	3183.9	56.2454	3183.9	36.2494
	3181.97	73.1732	3181.97	56.1389	3181.97	36.1418
	3180.04	73.0741	3180.04	56.0291	3180.04	36.0355
	3178.11	73.0186	3178.11	55.9157	3178.11	35.9142
	3176.18	73.0075	3176.18	55.8004	3176.18	35.7861
	3174.26	72.9549	3174.26	55.6837	3174.26	35.6743
	3172.33	72.8064	3172.33	55.5584	3172.33	35.5606
	3170.4	72.6651	3170.4	55.4212	3170.4	35.4383
	3168.47	72.5556	3168.47	55.2753	3168.47	35.2986
	3166.54	72.481	3166.54	55.1238	3166.54	35.1343
	3164.61	72.4061	3164.61	54.9715	3164.61	34.9544
	3162.68	72.3015	3162.68	54.8231	3162.68	34.7941
	3160.76	72.1569	3160.76	54.6807	3160.76	34.6663
	3158.83	72.0399	3158.83	54.5464	3158.83	34.5529
	3156.9	71.9572	3156.9	54.4225	3156.9	34.4408
	3154.97	71.8783	3154.97	54.3045	3154.97	34.3078
	3153.04	71.7574	3153.04	54.1816	3153.04	34.172
	3151.11	71.609	3151.11	54.0468	3151.11	34.0444
	3149.19	71.4743	3149.19	53.9065	3149.19	33.9234
	3147.26	71.3516	3147.26	53.7672	3147.26	33.7795
	3145.33	71.2027	3145.33	53.6321	3145.33	33.6169
	3143.4	71.0615	3143.4	53.4955	3143.4	33.4644
	3141.47	70.9618	3141.47	53.3508	3141.47	33.3507
	3139.54	70.876	3139.54	53.199	3139.54	33.2259
	3137.61	70.7191	3137.61	53.0472	3137.61	33.0744
	3135.69	70.5194	3135.69	52.8928	3135.69	32.893
	3133.76	70.3789	3133.76	52.7305	3133.76	32.7101
	3131.83	70.3237	3131.83	52.5647	3131.83	32.5579
	3129.9	70.2284	3129.9	52.4098	3129.9	32.4245
	3127.97	70.0818	3127.97	52.2775	3127.97	32.2729
	3126.04	69.9243	3126.04	52.1713	3126.04	32.1388
	3124.12	69.7887	3124.12	52.0786	3124.12	32.0478
	3122.19	69.6692	3122.19	51.9842	3122.19	31.9817
	3120.26	69.5641	3120.26	51.8829	3120.26	31.9197
	3118.33	69.4427	3118.33	51.7707	3118.33	31.8172
	3116.4	69.3214	3116.4	51.6391	3116.4	31.6517
	3114.47	69.2207	3114.47	51.4856	3114.47	31.4691
	3112.55	69.1002	3112.55	51.3162	3112.55	31.3058
	3110.62	68.9719	3110.62	51.145	3110.62	31.1426
	3108.69	68.8304	3108.69	50.9902	3108.69	30.9859
	3106.76	68.6625	3106.76	50.858	3106.76	30.8389
	3104.83	68.4693	3104.83	50.7375	3104.83	30.7113
	3102.9	68.3026	3102.9	50.6167	3102.9	30.6154
	3100.97	68.21	3100.97	50.4933	3100.97	30.5276
	3099.05	68.1422	3099.05	50.3648	3099.05	30.4028
	3097.12	68.0304	3097.12	50.2299	3097.12	30.2367
	3095.19	67.864	3095.19	50.0923	3095.19	30.0692
	3093.26	67.7291	3093.26	49.9563	3093.26	29.9346
	3091.33	67.6403	3091.33	49.8289	3091.33	29.8155
	3089.4	67.5289	3089.4	49.7171	3089.4	29.7113
	3087.47	67.4132	3087.47	49.6168	3087.47	29.6258
	3085.55	67.2969	3085.55	49.5174	3085.55	29.5299
	3083.62	67.199	3083.62	49.4151	3083.62	29.4242
	3081.69	67.1081	3081.69	49.3111	3081.69	29.3155
	3079.76	67.062	3079.76	49.2039	3079.76	29.1941
	3077.83	67.0053	3077.83	49.0928	3077.83	29.0762
	3075.9	66.8596	3075.9	48.9793	3075.9	28.9793
	3073.98	66.6792	3073.98	48.8611	3073.98	28.8724
	3072.05	66.531	3072.05	48.7377	3072.05	28.7462
	3070.12	66.4148	3070.12	48.6086	3070.12	28.6107
	3068.19	66.2941	3068.19	48.4698	3068.19	28.4653
	3066.26	66.1709	3066.26	48.3198	3066.26	28.314
	3064.33	66.0554	3064.33	48.161	3064.33	28.1658
	3062.41	65.9184	3062.41	47.9967	3062.41	28.0067
	3060.48	65.7563	3060.48	47.8288	3060.48	27.8343
	3058.55	65.5731	3058.55	47.6609	3058.55	27.6595
	3056.62	65.4501	3056.62	47.4975	3056.62	27.485
	3054.69	65.3715	3054.69	47.3424	3054.69	27.3295
	3052.76	65.2661	3052.76	47.1983	3052.76	27.1835
	3050.83	65.0819	3050.83	47.0591	3050.83	27.0477
	3048.91	64.8834	3048.91	46.9094	3048.91	26.9179
	3046.98	64.6998	3046.98	46.7412	3046.98	26.7743
	3045.05	64.535	3045.05	46.5564	3045.05	26.599
	3043.12	64.3762	3043.12	46.3621	3043.12	26.3745
	3041.19	64.1706	3041.19	46.1672	3041.19	26.126
	3039.26	63.9263	3039.26	45.9761	3039.26	25.9262
	3037.34	63.7172	3037.34	45.7899	3037.34	25.7758
	3035.41	63.575	3035.41	45.6112	3035.41	25.6322
	3033.48	63.4332	3033.48	45.4414	3033.48	25.4795
	3031.55	63.2909	3031.55	45.2728	3031.55	25.2874
	3029.62	63.0772	3029.62	45.0951	3029.62	25.0796
	3027.69	62.8161	3027.69	44.9094	3027.69	24.8947
	3025.76	62.5747	3025.76	44.7257	3025.76	24.7269
	3023.84	62.3889	3023.84	44.55	3023.84	24.5526
	3021.91	62.178	3021.91	44.3872	3021.91	24.3817
	3019.98	61.9514	3019.98	44.2328	3019.98	24.2235
	3018.05	61.7778	3018.05	44.0784	3018.05	24.0792
	3016.12	61.6266	3016.12	43.9221	3016.12	23.9312
	3014.19	61.4572	3014.19	43.7677	3014.19	23.7829
	3012.26	61.2689	3012.26	43.6158	3012.26	23.6234
	3010.34	61.0772	3010.34	43.466	3010.34	23.4544
	3008.41	60.882	3008.41	43.3214	3008.41	23.3043
	3006.48	60.6775	3006.48	43.1837	3006.48	23.1803
	3004.55	60.4848	3004.55	43.0518	3004.55	23.0588
	3002.62	60.2976	3002.62	42.9295	3002.62	22.9362
	3000.69	60.133	3000.69	42.8154	3000.69	22.8211
	2998.77	60	2998.77	42.703	2998.77	22.6985
	2996.84	60.0219	2996.84	42.5923	2996.84	22.5855
	2994.91	60.0547	2994.91	42.4869	2994.91	22.4966
	2992.98	60.0409	2992.98	42.3902	2992.98	22.4002
	2991.05	59.9589	2991.05	42.3071	2991.05	22.3002
	2989.12	59.8814	2989.12	42.2402	2989.12	22.2266
	2987.2	59.8533	2987.2	42.1842	2987.2	22.171
	2985.27	59.8645	2985.27	42.1383	2985.27	22.1376
	2983.34	59.8822	2983.34	42.1062	2983.34	22.1218
	2981.41	59.9222	2981.41	42.084	2981.41	22.0923
	2979.48	59.9605	2979.48	42.0638	2979.48	22.0549
	2977.55	60.0151	2977.55	42.044	2977.55	22.0401
	2975.62	60.0613	2975.62	42.0232	2975.62	22.0339
	2973.7	60.0926	2973.7	42.0066	2973.7	22.0143
	2971.77	60.0967	2971.77	41.9998	2971.77	21.9912
	2969.84	60.0889	2969.84	41.9983	2969.84	21.9822
	2967.91	60.087	2967.91	41.9943	2967.91	21.9838
	2965.98	60.1377	2965.98	41.9874	2965.98	22.0029
	2964.05	60.2114	2964.05	41.9802	2964.05	22.0078
	2962.12	60.2418	2962.12	41.9739	2962.12	21.9826
	2960.2	60.2409	2960.2	41.9684	2960.2	21.9527
	2958.27	60.2792	2958.27	41.9648	2958.27	21.9442
	2956.34	60.3382	2956.34	41.9644	2956.34	21.9573
	2954.41	60.4066	2954.41	41.9732	2954.41	21.9827
	2952.48	60.4737	2952.48	41.9931	2952.48	22.0027
	2950.55	60.5303	2950.55	42.0196	2950.55	22.0183
	2948.62	60.535	2948.62	42.0479	2948.62	22.0398
	2946.7	60.5406	2946.7	42.0759	2946.7	22.073
	2944.77	60.5344	2944.77	42.1027	2944.77	22.1086
	2942.84	60.5141	2942.84	42.1312	2942.84	22.1391
	2940.91	60.5267	2940.91	42.1641	2940.91	22.1659
	2938.98	60.6052	2938.98	42.1994	2938.98	22.1897
	2937.05	60.6714	2937.05	42.2356	2937.05	22.2155
	2935.13	60.6968	2935.13	42.2721	2935.13	22.2603
	2933.2	60.7346	2933.2	42.2989	2933.2	22.3039
	2931.27	60.8086	2931.27	42.3049	2931.27	22.3178
	2929.34	60.8654	2929.34	42.2883	2929.34	22.3111
	2927.41	60.9015	2927.41	42.2455	2927.41	22.2663
	2925.48	60.865	2925.48	42.1743	2925.48	22.1612
	2923.55	60.7413	2923.55	42.0773	2923.55	22.0474
	2921.63	60.5836	2921.63	41.952	2921.63	21.9501
	2919.7	60.4899	2919.7	41.7969	2919.7	21.8157
	2917.77	60.4258	2917.77	41.6186	2917.77	21.6483
	2915.84	60.3655	2915.84	41.4228	2915.84	21.4449
	2913.91	60.3268	2913.91	41.2116	2913.91	21.1998
	2911.99	60.3463	2911.99	40.9955	2911.99	20.9711
	2910.06	60.3528	2910.06	40.7898	2910.06	20.7712
	2908.13	60.2948	2908.13	40.5921	2908.13	20.5875
	2906.2	60.2183	2906.2	40.4161	2906.2	20.4273
	2904.27	60.2024	2904.27	40.2677	2904.27	20.2873
	2902.34	60.2287	2902.34	40.1421	2902.34	20.1444
	2900.41	60.2223	2900.41	40.0407	2900.41	20
	2898.49	60.1803	2898.49	39.9686	2898.49	19.9607
	2896.56	60.1557	2896.56	39.9235	2896.56	19.926
	2894.63	60.155	2894.63	39.9038	2894.63	19.8994
	2892.7	60.1556	2892.7	39.9042	2892.7	19.9023
	2890.77	60.1431	2890.77	39.9096	2890.77	19.9195
	2888.84	60.1339	2888.84	39.9049	2888.84	19.9197
	2886.91	60.0938	2886.91	39.8991	2886.91	19.9171
	2884.99	60.037	2884.99	39.8923	2884.99	19.8969
	2883.06	60.0252	2883.06	39.8824	2883.06	19.8624
	2881.13	60.0707	2881.13	39.8704	2881.13	19.8497
	2879.2	60.0828	2879.2	39.8588	2879.2	19.8599
	2877.27	60.0569	2877.27	39.8461	2877.27	19.8615
	2875.34	60.0647	2875.34	39.8314	2875.34	19.8439
	2873.41	60.1105	2873.41	39.8124	2873.41	19.8143
	2871.49	60.0962	2871.49	39.7856	2871.49	19.7839
	2869.56	60.0683	2869.56	39.7536	2869.56	19.752
	2867.63	60.0854	2867.63	39.7243	2867.63	19.7197
	2865.7	60.1189	2865.7	39.7002	2865.7	19.6952
	2863.77	60.0902	2863.77	39.6805	2863.77	19.6775
	2861.84	60.0525	2861.84	39.6666	2861.84	19.6656
	2859.92	60.0631	2859.92	39.6618	2859.92	19.6613
	2857.99	60.12	2857.99	39.6642	2857.99	19.649
	2856.06	60.1525	2856.06	39.6641	2856.06	19.6399
	2854.13	60.1227	2854.13	39.6456	2854.13	19.6419
	2852.2	60.039	2852.2	39.594	2852.2	19.6288
	2850.27	59.9464	2850.27	39.5042	2850.27	19.5605
	2848.34	59.8779	2848.34	39.3833	2848.34	19.4223
	2846.42	59.8138	2846.42	39.2413	2846.42	19.2313
	2844.49	59.7476	2844.49	39.0924	2844.49	19.0437
	2842.56	59.7008	2842.56	38.9517	2842.56	18.904
	2840.63	59.681	2840.63	38.8296	2840.63	18.8163
	2838.7	59.6413	2838.7	38.7286	2838.7	18.7457
	2836.77	59.5809	2836.77	38.6459	2836.77	18.6746
	2834.85	59.5296	2834.85	38.5731	2834.85	18.5885
	2832.92	59.4947	2832.92	38.5046	2832.92	18.4943
	2830.99	59.4663	2830.99	38.4395	2830.99	18.4181
	2829.06	59.4307	2829.06	38.3805	2829.06	18.3699
	2827.13	59.3966	2827.13	38.33	2827.13	18.3332
	2825.2	59.3972	2825.2	38.286	2825.2	18.2986
	2823.28	59.4281	2823.28	38.2425	2823.28	18.253
	2821.35	59.4186	2821.35	38.1971	2821.35	18.202
	2819.42	59.3728	2819.42	38.1498	2819.42	18.1554
	2817.49	59.3467	2817.49	38.1065	2817.49	18.1002
	2815.56	59.364	2815.56	38.0729	2815.56	18.0553
	2813.63	59.3677	2813.63	38.0478	2813.63	18.0386
	2811.7	59.3683	2811.7	38.027	2811.7	18.0266
	2809.78	59.3739	2809.78	38.0121	2809.78	18.0276
	2807.85	59.3892	2807.85	38.0029	2807.85	18.0219
	2805.92	59.3937	2805.92	37.998	2805.92	17.9914
	2803.99	59.4049	2803.99	37.996	2803.99	17.9734
	2802.06	59.4325	2802.06	37.9955	2802.06	17.989
	2800.13	59.4809	2800.13	37.995	2800.13	17.9972
	2798.2	59.5179	2798.2	37.9965	2798.2	18.0099
	2796.28	59.5305	2796.28	37.9967	2796.28	18.0095
	2794.35	59.5297	2794.35	37.9909	2794.35	17.989
	2792.42	59.5497	2792.42	37.979	2792.42	17.9767
	2790.49	59.5819	2790.49	37.9652	2790.49	17.9655
	2788.56	59.5897	2788.56	37.9526	2788.56	17.9457
	2786.63	59.5556	2786.63	37.9449	2786.63	17.943
	2784.71	59.5146	2784.71	37.9416	2784.71	17.9413
	2782.78	59.5418	2782.78	37.9412	2782.78	17.9383
	2780.85	59.6365	2780.85	37.9435	2780.85	17.9477
	2778.92	59.7271	2778.92	37.9475	2778.92	17.95
	2776.99	59.7807	2776.99	37.9522	2776.99	17.9507
	2775.06	59.7851	2775.06	37.9578	2775.06	17.9583
	2773.14	59.7552	2773.14	37.9626	2773.14	17.9609
	2771.21	59.735	2771.21	37.966	2771.21	17.9667
	2769.28	59.7644	2769.28	37.9721	2769.28	17.9784
	2767.35	59.7879	2767.35	37.9812	2767.35	17.9797
	2765.42	59.7739	2765.42	37.9916	2765.42	17.9818
	2763.49	59.771	2763.49	38.0023	2763.49	17.9958
	2761.56	59.7832	2761.56	38.0103	2761.56	18.0189
	2759.64	59.7931	2759.64	38.0167	2759.64	18.0309
	2757.71	59.8077	2757.71	38.0262	2757.71	18.0308
	2755.78	59.8173	2755.78	38.0369	2755.78	18.0292
	2753.85	59.8326	2753.85	38.0481	2753.85	18.0331
	2751.92	59.885	2751.92	38.0624	2751.92	18.0574
	2749.99	59.9661	2749.99	38.0809	2749.99	18.0901
	2748.07	60	2748.07	38.103	2748.07	18.1077
	2746.14	59.9556	2746.14	38.1277	2746.14	18.1284
	2744.21	59.907	2744.21	38.1524	2744.21	18.153
	2742.28	59.8529	2742.28	38.1754	2742.28	18.1693
	2740.35	59.7928	2740.35	38.198	2740.35	18.1958
	2738.42	59.7677	2738.42	38.2202	2738.42	18.2244
	2736.49	59.7871	2736.49	38.2399	2736.49	18.2453
	2734.57	59.7862	2734.57	38.2598	2734.57	18.2655
	2732.64	59.7294	2732.64	38.2828	2732.64	18.281
	2730.71	59.6758	2730.71	38.3075	2730.71	18.2953
	2728.78	59.6828	2728.78	38.3341	2728.78	18.3226
	2726.85	59.7165	2726.85	38.3609	2726.85	18.3626
	2724.92	59.7199	2724.92	38.3854	2724.92	18.3982
	2722.99	59.6941	2722.99	38.4077	2722.99	18.4187
	2721.07	59.6608	2721.07	38.4265	2721.07	18.4294
	2719.14	59.6271	2719.14	38.4407	2719.14	18.4339
	2717.21	59.5995	2717.21	38.4516	2717.21	18.4436
	2715.28	59.5912	2715.28	38.4627	2715.28	18.4629
	2713.35	59.5739	2713.35	38.4775	2713.35	18.4797
	2711.42	59.537	2711.42	38.4959	2711.42	18.4959
	2709.5	59.5024	2709.5	38.5156	2709.5	18.5131
	2707.57	59.5128	2707.57	38.5348	2707.57	18.5327
	2705.64	59.5311	2705.64	38.5528	2705.64	18.5585
	2703.71	59.5285	2703.71	38.5714	2703.71	18.5766
	2701.78	59.5093	2701.78	38.5921	2701.78	18.5888
	2699.85	59.4873	2699.85	38.6142	2699.85	18.6084
	2697.93	59.4463	2697.93	38.636	2697.93	18.6304
	2696	59.3909	2696	38.6564	2696	18.6574
	2694.07	59.3466	2694.07	38.6759	2694.07	18.6869
	2692.14	59.3533	2692.14	38.695	2692.14	18.7027
	2690.21	59.4006	2690.21	38.7147	2690.21	18.7128
	2688.28	59.4404	2688.28	38.7362	2688.28	18.7268
	2686.35	59.4238	2686.35	38.7595	2686.35	18.7487
	2684.43	59.3771	2684.43	38.7841	2684.43	18.7813
	2682.5	59.358	2682.5	38.8106	2682.5	18.8187
	2680.57	59.3785	2680.57	38.8359	2680.57	18.8447
	2678.64	59.4002	2678.64	38.8581	2678.64	18.8632
	2676.71	59.3755	2676.71	38.8772	2676.71	18.8764
	2674.78	59.31	2674.78	38.8945	2674.78	18.8915
	2672.86	59.2586	2672.86	38.9121	2672.86	18.9052
	2670.93	59.247	2670.93	38.9327	2670.93	18.9282
	2669	59.2574	2669	38.9537	2669	18.9555
	2667.07	59.2385	2667.07	38.9748	2667.07	18.9825
	2665.14	59.1888	2665.14	38.9982	2665.14	19.0044
	2663.21	59.1462	2663.21	39.0258	2663.21	19.0258
	2661.28	59.1464	2661.28	39.0546	2661.28	19.0398
	2659.36	59.1487	2659.36	39.083	2659.36	19.0751
	2657.43	59.135	2657.43	39.1101	2657.43	19.1237
	2655.5	59.1284	2655.5	39.1415	2655.5	19.1618
	2653.57	59.1658	2653.57	39.1823	2653.57	19.1839
	2651.64	59.2282	2651.64	39.2338	2651.64	19.2112
	2649.71	59.3163	2649.71	39.2913	2649.71	19.2607
	2647.78	59.3579	2647.78	39.3524	2647.78	19.3484
	2645.86	59.3655	2645.86	39.4145	2645.86	19.4371
	2643.93	59.3947	2643.93	39.4753	2643.93	19.5006
	2642	59.4487	2642	39.5295	2642	19.5414
	2640.07	59.4634	2640.07	39.5747	2640.07	19.5706
	2638.14	59.4608	2638.14	39.6151	2638.14	19.601
	2636.21	59.4801	2636.21	39.6598	2636.21	19.6492
	2634.28	59.5303	2634.28	39.7126	2634.28	19.7032
	2632.36	59.5949	2632.36	39.7757	2632.36	19.7667
	2630.43	59.6474	2630.43	39.8409	2630.43	19.8431
	2628.5	59.6638	2628.5	39.8991	2628.5	19.9084
	2626.57	59.7027	2626.57	39.9436	2626.57	19.9565
	2624.64	59.7531	2624.64	39.974	2624.64	20
	2622.72	59.7585	2622.72	39.9959	2622.72	20.0004
	2620.79	59.7306	2620.79	40.0183	2620.79	19.9994
	2618.86	59.7486	2618.86	40.0426	2618.86	20.01
	2616.93	59.8038	2616.93	40.0653	2616.93	20.0442
	2615	59.8259	2615	40.0832	2615	20.103
	2613.07	59.8147	2613.07	40.0991	2613.07	20.1456
	2611.14	59.8311	2611.14	40.1121	2611.14	20.1327
	2609.22	59.8889	2609.22	40.1256	2609.22	20.1092
	2607.29	59.961	2607.29	40.1408	2607.29	20.1063
	2605.36	60.0158	2605.36	40.1628	2605.36	20.1389
	2603.43	60.0602	2603.43	40.2003	2603.43	20.1998
	2601.5	60.0559	2601.5	40.2534	2601.5	20.2651
	2599.57	60.0512	2599.57	40.3086	2599.57	20.3137
	2597.64	60.0774	2597.64	40.3554	2597.64	20.3631
	2595.72	60.1457	2595.72	40.3887	2595.72	20.405
	2593.79	60.2011	2593.79	40.4117	2593.79	20.421
	2591.86	60.2466	2591.86	40.4291	2591.86	20.4205
	2589.93	60.275	2589.93	40.4431	2589.93	20.4298
	2588	60.314	2588	40.4553	2588	20.448
	2586.07	60.3401	2586.07	40.4699	2586.07	20.4781
	2584.14	60.3603	2584.14	40.4915	2584.14	20.4975
	2582.22	60.37	2582.22	40.5235	2582.22	20.5124
	2580.29	60.3814	2580.29	40.5574	2580.29	20.5398
	2578.36	60.3966	2578.36	40.5824	2578.36	20.5739
	2576.43	60.4276	2576.43	40.595	2576.43	20.6119
	2574.5	60.4541	2574.5	40.5958	2574.5	20.6418
	2572.57	60.4578	2572.57	40.5881	2572.57	20.608
	2570.65	60.4379	2570.65	40.5807	2570.65	20.5564
	2568.72	60.4149	2568.72	40.5788	2568.72	20.5398
	2566.79	60.41	2566.79	40.5809	2566.79	20.5463
	2564.86	60.4338	2564.86	40.5865	2564.86	20.5867
	2562.93	60.4313	2562.93	40.595	2562.93	20.6363
	2561	60.419	2561	40.5973	2561	20.6391
	2559.07	60.4313	2559.07	40.5913	2559.07	20.6008
	2557.15	60.4971	2557.15	40.5852	2557.15	20.5652
	2555.22	60.5357	2555.22	40.5832	2555.22	20.5455
	2553.29	60.4958	2553.29	40.5889	2553.29	20.5591
	2551.36	60.4053	2551.36	40.6064	2551.36	20.6089
	2549.43	60.3747	2549.43	40.6333	2549.43	20.6634
	2547.5	60.4194	2547.5	40.6591	2547.5	20.6832
	2545.58	60.4819	2545.58	40.6766	2545.58	20.6765
	2543.65	60.467	2543.65	40.6827	2543.65	20.675
	2541.72	60.3955	2541.72	40.6798	2541.72	20.6846
	2539.79	60.3671	2539.79	40.6815	2539.79	20.68
	2537.86	60.4281	2537.86	40.6997	2537.86	20.6837
	2535.93	60.4426	2535.93	40.7273	2535.93	20.7033
	2534.01	60.3865	2534.01	40.7523	2534.01	20.7375
	2532.08	60.3207	2532.08	40.7696	2532.08	20.7965
	2530.15	60.342	2530.15	40.7808	2530.15	20.8289
	2528.22	60.4342	2528.22	40.7874	2528.22	20.797
	2526.29	60.533	2526.29	40.7893	2526.29	20.7589
	2524.36	60.5311	2524.36	40.7836	2524.36	20.7486
	2522.43	60.4879	2522.43	40.7696	2522.43	20.7648
	2520.51	60.4639	2520.51	40.7587	2520.51	20.7883
	2518.58	60.4598	2518.58	40.7567	2518.58	20.7793
	2516.65	60.405	2516.65	40.7559	2516.65	20.7447
	2514.72	60.3315	2514.72	40.7503	2514.72	20.7207
	2512.79	60.2626	2512.79	40.7369	2512.79	20.7297
	2510.86	60.2326	2510.86	40.7153	2510.86	20.7338
	2508.93	60.2084	2508.93	40.6933	2508.93	20.7163
	2507.01	60.1635	2507.01	40.6699	2507.01	20.6818
	2505.08	60.0911	2505.08	40.6417	2505.08	20.6324
	2503.15	60.0724	2503.15	40.6135	2503.15	20.593
	2501.22	60.0709	2501.22	40.596	2501.22	20.5897
	2499.29	60.0511	2499.29	40.5912	2499.29	20.583
	2497.36	60	2497.36	40.5973	2497.36	20.5865
	2495.44	60	2495.44	40.6075	2495.44	20.6122
	2493.51	60.0168	2493.51	40.6125	2493.51	20.6299
	2491.58	60.0274	2491.58	40.606	2491.58	20.6195
	2489.65	60.0273	2489.65	40.5911	2489.65	20.602
	2487.72	60.0219	2487.72	40.5677	2487.72	20.5678
	2485.79	60.0264	2485.79	40.5393	2485.79	20.5313
	2483.86	60.0116	2483.86	40.5146	2483.86	20.5032
	2481.94	59.9875	2481.94	40.5008	2481.94	20.4936
	2480.01	59.9793	2480.01	40.4976	2480.01	20.4901
	2478.08	59.9613	2478.08	40.5025	2478.08	20.4975
	2476.15	59.9515	2476.15	40.5091	2476.15	20.5122
	2474.22	59.956	2474.22	40.5134	2474.22	20.5275
	2472.29	59.9949	2472.29	40.511	2472.29	20.5248
	2470.37	60.0353	2470.37	40.5031	2470.37	20.5058
	2468.44	60.0607	2468.44	40.4924	2468.44	20.4853
	2466.51	60.0251	2466.51	40.4802	2466.51	20.4733
	2464.58	60.0173	2464.58	40.4675	2464.58	20.46
	2462.65	60.0812	2462.65	40.4599	2462.65	20.461
	2460.72	60.1552	2460.72	40.458	2460.72	20.4683
	2458.8	60.138	2458.8	40.4605	2458.8	20.46
	2456.87	60.0705	2456.87	40.465	2456.87	20.4544
	2454.94	60.0063	2454.94	40.4721	2454.94	20.4711
	2453.01	60.002	2453.01	40.4797	2453.01	20.4819
	2451.08	60.0301	2451.08	40.4891	2451.08	20.4916
	2449.15	60.071	2449.15	40.4999	2449.15	20.4957
	2447.22	60.102	2447.22	40.5072	2447.22	20.506
	2445.3	60.1368	2445.3	40.5033	2445.3	20.5069
	2443.37	60.1392	2443.37	40.4913	2443.37	20.5059
	2441.44	60.0688	2441.44	40.4772	2441.44	20.4889
	2439.51	59.962	2439.51	40.4654	2439.51	20.4608
	2437.58	59.9592	2437.58	40.4557	2437.58	20.4235
	2435.65	60.0355	2435.65	40.4459	2435.65	20.4232
	2433.72	60.0642	2433.72	40.4284	2433.72	20.4429
	2431.8	60.0157	2431.8	40.4038	2431.8	20.4396
	2429.87	59.9888	2429.87	40.3746	2429.87	20.4045
	2427.94	60.0134	2427.94	40.3439	2427.94	20.3424
	2426.01	60.0874	2426.01	40.3137	2426.01	20.2768
	2424.08	60.1204	2424.08	40.2877	2424.08	20.2575
	2422.15	60.0785	2422.15	40.2701	2422.15	20.2668
	2420.23	60.0159	2420.23	40.266	2420.23	20.2842
	2418.3	59.993	2418.3	40.274	2418.3	20.2946
	2416.37	59.9746	2416.37	40.2866	2416.37	20.2787
	2414.44	59.9618	2414.44	40.2924	2414.44	20.2684
	2412.51	59.9857	2412.51	40.2836	2412.51	20.2877
	2410.58	60.0381	2410.58	40.2655	2410.58	20.2896
	2408.66	60.0451	2408.66	40.2428	2408.66	20.2682
	2406.73	59.9952	2406.73	40.2189	2406.73	20.2186
	2404.8	59.9953	2404.8	40.1925	2404.8	20.1598
	2402.87	59.9954	2402.87	40.1653	2402.87	20.1534
	2400.94	59.9954	2400.94	40.1451	2400.94	20.147
	2399.01	59.9955	2399.01	40.1337	2399.01	20.1406
	2397.08	59.9955	2397.08	40.1298	2397.08	20.1342
	2395.16	59.9956	2395.16	40.1278	2395.16	20.1278
	2393.23	59.9956	2393.23	40.1214	2393.23	20.1214
	2391.3	59.9957	2391.3	40.115	2391.3	20.115
	2389.37	59.9958	2389.37	40.1086	2389.37	20.1086
	2387.44	59.9958	2387.44	40.1022	2387.44	20.1022
	2385.51	59.9959	2385.51	40.0959	2385.51	20.0959
	2383.59	59.9959	2383.59	40.0895	2383.59	20.0895
	2381.66	59.996	2381.66	40.0831	2381.66	20.0831
	2379.73	59.996	2379.73	40.0767	2379.73	20.0767
	2377.8	59.9961	2377.8	40.0703	2377.8	20.0703
	2375.87	59.9962	2375.87	40.0639	2375.87	20.0639
	2373.94	59.9962	2373.94	40.0575	2373.94	20.0575
	2372.01	59.9963	2372.01	40.0511	2372.01	20.0511
	2370.09	59.9963	2370.09	40.0447	2370.09	20.0447
	2368.16	59.9964	2368.16	40.0383	2368.16	20.0383
	2366.23	59.9964	2366.23	40.032	2366.23	20.0319
	2364.3	59.9965	2364.3	40.025	2364.3	20.0256
	2362.37	59.9965	2362.37	40.0182	2362.37	20.0191
	2360.44	59.9966	2360.44	40.0121	2360.44	20.0128
	2358.51	59.9967	2358.51	40.007	2358.51	20.0064
	2356.59	59.9967	2356.59	40.0031	2356.59	20
	2354.66	59.9968	2354.66	40.0006	2354.66	20
	2352.73	59.9969	2352.73	39.9993	2352.73	20
	2350.8	59.9969	2350.8	39.9991	2350.8	20
	2348.87	59.997	2348.87	39.9995	2348.87	20
	2346.94	59.997	2346.94	40	2346.94	20
	2345.01	59.9971	2345.01	40	2345.01	20
	2343.09	59.9971	2343.09	40	2343.09	20
	2341.16	59.9972	2341.16	40	2341.16	20
	2339.23	59.9973	2339.23	40	2339.23	20
	2337.3	59.9973	2337.3	40	2337.3	20
	2335.37	59.9974	2335.37	40	2335.37	20
	2333.45	59.9974	2333.45	40	2333.45	20
	2331.52	59.9975	2331.52	40	2331.52	20
	2329.59	59.9975	2329.59	40	2329.59	20
	2327.66	59.9976	2327.66	40	2327.66	20
	2325.73	59.9976	2325.73	40	2325.73	20
	2323.8	59.9977	2323.8	40	2323.8	20
	2321.87	59.9977	2321.87	40	2321.87	20
	2319.95	59.9978	2319.95	40	2319.95	20
	2318.02	59.9979	2318.02	40	2318.02	20
	2316.09	59.9979	2316.09	40	2316.09	20
	2314.16	59.998	2314.16	40	2314.16	20
	2312.23	59.9981	2312.23	40	2312.23	20
	2310.3	59.9981	2310.3	40	2310.3	20
	2308.38	59.9982	2308.38	40	2308.38	20
	2306.45	59.9982	2306.45	40	2306.45	20
	2304.52	59.9983	2304.52	40	2304.52	20
	2302.59	59.9983	2302.59	40	2302.59	20
	2300.66	59.9984	2300.66	40	2300.66	20
	2298.73	59.9985	2298.73	40	2298.73	20
	2296.8	59.9985	2296.8	40	2296.8	20
	2294.88	59.9986	2294.88	40	2294.88	20
	2292.95	59.9986	2292.95	40	2292.95	20
	2291.02	59.9987	2291.02	40	2291.02	20
	2289.09	59.9987	2289.09	40	2289.09	20
	2287.16	59.9988	2287.16	40	2287.16	20
	2285.23	59.9989	2285.23	40	2285.23	20
	2283.3	59.9989	2283.3	40	2283.3	20
	2281.38	59.999	2281.38	40	2281.38	20
	2279.45	59.999	2279.45	40	2279.45	20
	2277.52	59.9991	2277.52	40	2277.52	20
	2275.59	59.9991	2275.59	40	2275.59	20
	2273.66	59.9992	2273.66	40	2273.66	20
	2271.73	59.9992	2271.73	40	2271.73	20
	2269.8	59.9993	2269.8	40	2269.8	20
	2267.88	59.9994	2267.88	40	2267.88	20
	2265.95	59.9994	2265.95	40	2265.95	20
	2264.02	59.9995	2264.02	40	2264.02	20
	2262.09	59.9996	2262.09	40	2262.09	20
	2260.16	59.9996	2260.16	40	2260.16	20
	2258.23	59.9997	2258.23	40	2258.23	20
	2256.31	59.9997	2256.31	40	2256.31	20
	2254.38	59.9998	2254.38	40	2254.38	20
	2252.45	59.9998	2252.45	40	2252.45	20
	2250.52	59.9999	2250.52	40	2250.52	20
	2248.59	59.9999	2248.59	40	2248.59	20
	2246.66	60	2246.66	40	2246.66	20
	2244.74	60	2244.74	40	2244.74	20
	2242.81	60	2242.81	40	2242.81	20
	2240.88	60	2240.88	40	2240.88	20
	2238.95	60	2238.95	40	2238.95	20
	2237.02	60	2237.02	40	2237.02	20
	2235.09	60	2235.09	40	2235.09	20
	2233.16	60	2233.16	40	2233.16	20
	2231.24	60	2231.24	40	2231.24	20
	2229.31	60	2229.31	40	2229.31	20
	2227.38	60	2227.38	40	2227.38	20
	2225.45	60	2225.45	40	2225.45	20
	2223.52	60	2223.52	40	2223.52	20
	2221.59	60	2221.59	40	2221.59	20
	2219.66	60	2219.66	40	2219.66	20
	2217.74	60	2217.74	40	2217.74	20
	2215.81	60	2215.81	40	2215.81	20
	2213.88	60	2213.88	40	2213.88	20
	2211.95	60	2211.95	40	2211.95	20
	2210.02	60	2210.02	40	2210.02	20
	2208.09	60	2208.09	40	2208.09	20
	2206.17	60	2206.17	40	2206.17	20
	2204.24	60	2204.24	40	2204.24	20
	2202.31	60	2202.31	40	2202.31	20
	2200.38	60	2200.38	40	2200.38	20
	2198.45	60	2198.45	40	2198.45	20
	2196.52	60	2196.52	40	2196.52	20
	2194.59	60	2194.59	40	2194.59	20
	2192.67	60	2192.67	40	2192.67	20
	2190.74	60	2190.74	40	2190.74	20
	2188.81	60	2188.81	40	2188.81	20
	2186.88	60	2186.88	40	2186.88	20
	2184.95	60	2184.95	40	2184.95	20
	2183.02	60	2183.02	40	2183.02	20
	2181.1	60	2181.1	40	2181.1	20
	2179.17	60	2179.17	40	2179.17	20
	2177.24	60	2177.24	40	2177.24	20
	2175.31	60	2175.31	40	2175.31	20
	2173.38	60	2173.38	40	2173.38	20
	2171.45	60	2171.45	40	2171.45	20
	2169.53	60	2169.53	40	2169.53	20
	2167.6	60	2167.6	40	2167.6	20
	2165.67	60	2165.67	40	2165.67	20
	2163.74	60	2163.74	40	2163.74	20
	2161.81	60	2161.81	40	2161.81	20
	2159.88	60	2159.88	40	2159.88	20
	2157.95	60	2157.95	40	2157.95	20
	2156.03	60	2156.03	40	2156.03	20
	2154.1	60	2154.1	40	2154.1	20
	2152.17	60	2152.17	40	2152.17	20
	2150.24	60	2150.24	40	2150.24	20
	2148.31	60	2148.31	40	2148.31	20
	2146.38	60	2146.38	40	2146.38	20
	2144.45	60	2144.45	40	2144.45	20
	2142.53	60	2142.53	40	2142.53	20
	2140.6	60	2140.6	40	2140.6	20
	2138.67	60	2138.67	40	2138.67	20
	2136.74	60	2136.74	40	2136.74	20
	2134.81	60	2134.81	40	2134.81	20
	2132.88	60	2132.88	40	2132.88	20
	2130.96	60	2130.96	40	2130.96	20
	2129.03	60	2129.03	40	2129.03	20
	2127.1	60	2127.1	40	2127.1	20
	2125.17	60	2125.17	40	2125.17	20
	2123.24	60	2123.24	40	2123.24	20
	2121.31	60	2121.31	40	2121.31	20
	2119.39	60	2119.39	40	2119.39	20
	2117.46	60	2117.46	40	2117.46	20
	2115.53	60	2115.53	40	2115.53	20
	2113.6	60	2113.6	40	2113.6	20
	2111.67	60	2111.67	40	2111.67	20
	2109.74	60	2109.74	40	2109.74	20
	2107.81	60	2107.81	40	2107.81	20
	2105.89	60	2105.89	40	2105.89	20
	2103.96	60	2103.96	40	2103.96	20
	2102.03	60	2102.03	40	2102.03	20
	2100.1	60	2100.1	40	2100.1	20
	2098.17	60	2098.17	40	2098.17	20
	2096.24	60	2096.24	40	2096.24	20
	2094.32	60	2094.32	39.9999	2094.32	20
	2092.39	60	2092.39	40	2092.39	20
	2090.46	60	2090.46	40	2090.46	20
	2088.53	60	2088.53	40.0001	2088.53	20
	2086.6	60	2086.6	40.0003	2086.6	20.0003
	2084.67	60	2084.67	40.0006	2084.67	20.0007
	2082.74	60	2082.74	40.0009	2082.74	20.001
	2080.82	60	2080.82	40.0013	2080.82	20.0013
	2078.89	60	2078.89	40.0016	2078.89	20.0016
	2076.96	60	2076.96	40.0019	2076.96	20.002
	2075.03	60	2075.03	40.0023	2075.03	20.0023
	2073.1	60	2073.1	40.0026	2073.1	20.0026
	2071.17	60	2071.17	40.0029	2071.17	20.0029
	2069.24	60	2069.24	40.0032	2069.24	20.0032
	2067.32	60	2067.32	40.0036	2067.32	20.0036
	2065.39	60	2065.39	40.0039	2065.39	20.0039
	2063.46	60	2063.46	40.0042	2063.46	20.0042
	2061.53	60	2061.53	40.0045	2061.53	20.0045
	2059.6	60	2059.6	40.0049	2059.6	20.0049
	2057.67	60	2057.67	40.0052	2057.67	20.0052
	2055.74	60	2055.74	40.0055	2055.74	20.0055
	2053.82	60	2053.82	40.0058	2053.82	20.0058
	2051.89	60	2051.89	40.0062	2051.89	20.0062
	2049.96	60	2049.96	40.0065	2049.96	20.0065
	2048.03	60	2048.03	40.0068	2048.03	20.0068
	2046.1	60	2046.1	40.0071	2046.1	20.0071
	2044.17	60	2044.17	40.0075	2044.17	20.0075
	2042.25	60	2042.25	40.0078	2042.25	20.0078
	2040.32	60	2040.32	40.0081	2040.32	20.0081
	2038.39	60	2038.39	40.0084	2038.39	20.0084
	2036.46	60	2036.46	40.0088	2036.46	20.0087
	2034.53	60	2034.53	40.0091	2034.53	20.0091
	2032.6	60	2032.6	40.0094	2032.6	20.0094
	2030.67	60	2030.67	40.0097	2030.67	20.0097
	2028.75	60	2028.75	40.0101	2028.75	20.0101
	2026.82	60	2026.82	40.0104	2026.82	20.0104
	2024.89	60	2024.89	40.0107	2024.89	20.0107
	2022.96	60	2022.96	40.011	2022.96	20.011
	2021.03	60	2021.03	40.0114	2021.03	20.0114
	2019.11	60	2019.11	40.0117	2019.11	20.0117
	2017.18	60	2017.18	40.012	2017.18	20.012
	2015.25	60	2015.25	40.0123	2015.25	20.0123
	2013.32	60	2013.32	40.0127	2013.32	20.0127
	2011.39	60	2011.39	40.013	2011.39	20.013
	2009.46	60	2009.46	40.0133	2009.46	20.0133
	2007.53	60	2007.53	40.0136	2007.53	20.0136
	2005.61	60	2005.61	40.014	2005.61	20.014
	2003.68	60	2003.68	40.0143	2003.68	20.0143
	2001.75	60	2001.75	40.0146	2001.75	20.0146
	1999.82	60	1999.82	40.0149	1999.82	20.0149
	1997.89	60	1997.89	40.0153	1997.89	20.0153
	1995.96	60	1995.96	40.0156	1995.96	20.0156
	1994.04	60.0079	1994.04	40.0159	1994.04	20.0159
	1992.11	60.0159	1992.11	40.0162	1992.11	20.0162
	1990.18	60.0238	1990.18	40.0166	1990.18	20.0165
	1988.25	60.0318	1988.25	40.0169	1988.25	20.0169
	1986.32	60.0397	1986.32	40.0172	1986.32	20.0172
	1984.39	60.0477	1984.39	40.0175	1984.39	20.0175
	1982.46	60.0556	1982.46	40.0179	1982.46	20.0178
	1980.54	60.0636	1980.54	40.0182	1980.54	20.0182
	1978.61	60.0715	1978.61	40.0185	1978.61	20.0185
	1976.68	60.0795	1976.68	40.0188	1976.68	20.0188
	1974.75	60.0874	1974.75	40.0192	1974.75	20.0191
	1972.82	60.0954	1972.82	40.0195	1972.82	20.0195
	1970.89	60.1033	1970.89	40.0198	1970.89	20.0198
	1968.96	60.1113	1968.96	40.0201	1968.96	20.0201
	1967.04	60.1192	1967.04	40.0204	1967.04	20.0205
	1965.11	60.1271	1965.11	40.0208	1965.11	20.0208
	1963.18	60.1351	1963.18	40.0211	1963.18	20.0211
	1961.25	60.143	1961.25	40.0214	1961.25	20.0214
	1959.32	60.151	1959.32	40.0217	1959.32	20.0218
	1957.39	60.1589	1957.39	40.0221	1957.39	20.0221
	1955.46	60.1669	1955.46	40.0224	1955.46	20.0224
	1953.54	60.1748	1953.54	40.0227	1953.54	20.0227
	1951.61	60.1828	1951.61	40.0231	1951.61	20.0231
	1949.68	60.1907	1949.68	40.0234	1949.68	20.0234
	1947.75	60.1987	1947.75	40.0237	1947.75	20.0237
	1945.82	60.2066	1945.82	40.024	1945.82	20.024
	1943.89	60.2146	1943.89	40.0243	1943.89	20.0244
	1941.97	60.2225	1941.97	40.0247	1941.97	20.0247
	1940.04	60.2305	1940.04	40.025	1940.04	20.025
	1938.11	60.2384	1938.11	40.0253	1938.11	20.0253
	1936.18	60.2463	1936.18	40.0256	1936.18	20.0256
	1934.25	60.2543	1934.25	40.026	1934.25	20.026
	1932.32	60.2623	1932.32	40.0263	1932.32	20.0263
	1930.39	60.2702	1930.39	40.0266	1930.39	20.0266
	1928.47	60.2781	1928.47	40.0269	1928.47	20.0269
	1926.54	60.2861	1926.54	40.0273	1926.54	20.0273
	1924.61	60.294	1924.61	40.0276	1924.61	20.0276
	1922.68	60.302	1922.68	40.0279	1922.68	20.0279
	1920.75	60.3099	1920.75	40.0282	1920.75	20.0282
	1918.82	60.3179	1918.82	40.0286	1918.82	20.0286
	1916.9	60.3258	1916.9	40.0289	1916.9	20.0289
	1914.97	60.3338	1914.97	40.0292	1914.97	20.0292
	1913.04	60.3417	1913.04	40.0296	1913.04	20.0296
	1911.11	60.3497	1911.11	40.0299	1911.11	20.0299
	1909.18	60.3576	1909.18	40.0302	1909.18	20.0302
	1907.25	60.3656	1907.25	40.0305	1907.25	20.0305
	1905.33	60.3735	1905.33	40.0308	1905.33	20.0308
	1903.4	60.3815	1903.4	40.0312	1903.4	20.0312
	1901.47	60.3894	1901.47	40.0315	1901.47	20.0315
	1899.54	60.3974	1899.54	40.0318	1899.54	20.0318
	1897.61	60.4053	1897.61	40.0322	1897.61	20.0322
	1895.68	60.4133	1895.68	40.0325	1895.68	20.0325
	1893.75	60.4212	1893.75	40.0328	1893.75	20.0328
	1891.83	60.4291	1891.83	40.0331	1891.83	20.0331
	1889.9	60.4371	1889.9	40.0335	1889.9	20.0335
	1887.97	60.4451	1887.97	40.0338	1887.97	20.0338
	1886.04	60.453	1886.04	40.0341	1886.04	20.0341
	1884.11	60.461	1884.11	40.0344	1884.11	20.0344
	1882.18	60.4689	1882.18	40.0348	1882.18	20.0348
	1880.26	60.4768	1880.26	40.0351	1880.26	20.0351
	1878.33	60.4848	1878.33	40.0354	1878.33	20.0354
	1876.4	60.4927	1876.4	40.0357	1876.4	20.0357
	1874.47	60.5007	1874.47	40.036	1874.47	20.036
	1872.54	60.5086	1872.54	40.0364	1872.54	20.0364
	1870.61	60.5166	1870.61	40.0367	1870.61	20.0367
	1868.68	60.5245	1868.68	40.037	1868.68	20.037
	1866.76	60.5325	1866.76	40.0374	1866.76	20.0373
	1864.83	60.5404	1864.83	40.0377	1864.83	20.0377
	1862.9	60.5239	1862.9	40.038	1862.9	20.038
	1860.97	60.5074	1860.97	40.0383	1860.97	20.0383
	1859.04	60.4909	1859.04	40.0386	1859.04	20.0386
	1857.11	60.4744	1857.11	40.039	1857.11	20.039
	1855.18	60.4579	1855.18	40.0393	1855.18	20.0393
	1853.26	60.4414	1853.26	40.0396	1853.26	20.0396
	1851.33	60.4248	1851.33	40.0399	1851.33	20.0399
	1849.4	60.4083	1849.4	40.0403	1849.4	20.0403
	1847.47	60.3918	1847.47	40.0406	1847.47	20.0406
	1845.54	60.3753	1845.54	40.0409	1845.54	20.0409
	1843.61	60.3588	1843.61	40.0412	1843.61	20.0412
	1841.69	60.3422	1841.69	40.0416	1841.69	20.0416
	1839.76	60.3257	1839.76	40.0419	1839.76	20.0419
	1837.83	60.3092	1837.83	40.0422	1837.83	20.0422
	1835.9	60.2927	1835.9	40.0425	1835.9	20.0425
	1833.97	60.2762	1833.97	40.0429	1833.97	20.0429
	1832.04	60.2597	1832.04	40.044	1832.04	20.0432
	1830.12	60.2432	1830.12	40.0471	1830.12	20.0435
	1828.19	60.2267	1828.19	40.0593	1828.19	20.0439
	1826.26	60.2101	1826.26	40.0678	1826.26	20.0442
	1824.33	60.1936	1824.33	40.054	1824.33	20.0445
	1822.4	60.1771	1822.4	40.0067	1822.4	20.0354
	1820.47	60.1606	1820.47	39.921	1820.47	20
	1818.54	60.1441	1818.54	39.8045	1818.54	19.84
	1816.62	60.1275	1816.62	39.6675	1816.62	19.6421
	1814.69	60.111	1814.69	39.5259	1814.69	19.4743
	1812.76	60.0945	1812.76	39.3837	1812.76	19.3401
	1810.83	60.078	1810.83	39.2495	1810.83	19.2562
	1808.9	60.0615	1808.9	39.1308	1808.9	19.1702
	1806.97	60.045	1806.97	39.0213	1806.97	19.0751
	1805.05	60.0284	1805.05	38.909	1805.05	18.9148
	1803.12	60.012	1803.12	38.7908	1803.12	18.7777
	1801.19	59.9954	1801.19	38.6623	1801.19	18.6576
	1799.26	59.9789	1799.26	38.5354	1799.26	18.5682
	1797.33	59.9624	1797.33	38.4149	1797.33	18.4459
	1795.4	59.9459	1795.4	38.3115	1795.4	18.3276
	1793.47	59.9294	1793.47	38.2093	1793.47	18.2023
	1791.55	59.9128	1791.55	38.1053	1791.55	18.1194
	1789.62	59.8963	1789.62	38.0003	1789.62	18.0319
	1787.69	59.8798	1787.69	37.9051	1787.69	17.9583
	1785.76	59.8633	1785.76	37.8119	1785.76	17.8279
	1783.83	59.8468	1783.83	37.7187	1783.83	17.7237
	1781.9	59.8303	1781.9	37.618	1781.9	17.6398
	1779.97	59.8138	1779.97	37.5146	1779.97	17.5699
	1778.05	59.7973	1778.05	37.4149	1778.05	17.4582
	1776.12	59.7807	1776.12	37.3331	1776.12	17.3587
	1774.19	59.7642	1774.19	37.2543	1774.19	17.2571
	1772.26	59.7477	1772.26	37.1777	1772.26	17.1875
	1770.33	59.7312	1770.33	37.1038	1770.33	17.1511
	1768.4	59.7147	1768.4	37.0326	1768.4	17.1156
	1766.47	59.6982	1766.47	36.9638	1766.47	17.012
	1764.55	59.6816	1764.55	36.9016	1764.55	16.9329
	1762.62	59.6609	1762.62	36.8358	1762.62	16.86
	1760.69	59.7529	1760.69	36.774	1760.69	16.8017
	1758.76	59.8164	1758.76	36.7292	1758.76	16.793
	1756.83	59.8112	1756.83	36.7148	1756.83	16.7796
	1754.9	59.8049	1754.9	36.7289	1754.9	16.7423
	1752.98	59.6428	1752.98	36.7702	1752.98	16.7857
	1751.05	59.5636	1751.05	36.8231	1751.05	16.8609
	1749.12	59.7761	1749.12	36.8905	1749.12	16.9625
	1747.19	60	1747.19	36.9699	1747.19	17.0604
	1745.26	59.998	1745.26	37.0558	1745.26	17.1198
	1743.33	59.9258	1743.33	37.1369	1743.33	17.1583
	1741.4	59.8754	1741.4	37.2172	1741.4	17.275
	1739.48	60	1739.48	37.2957	1739.48	17.3435
	1737.55	59.7083	1737.55	37.3847	1737.55	17.4338
	1735.62	59.5008	1735.62	37.4693	1735.62	17.5228
	1733.69	59.4584	1733.69	37.5356	1733.69	17.598
	1731.76	59.6057	1731.76	37.5712	1731.76	17.6471
	1729.84	59.4729	1729.84	37.575	1729.84	17.6918
	1727.91	59.2788	1727.91	37.537	1727.91	17.6088
	1725.98	59.0751	1725.98	37.4702	1725.98	17.5429
	1724.05	58.9298	1724.05	37.3862	1724.05	17.4589
	1722.12	58.7095	1722.12	37.3051	1722.12	17.34
	1720.19	58.3484	1720.19	37.2372	1720.19	17.2581
	1718.26	58.1578	1718.26	37.1776	1718.26	17.2319
	1716.34	58.3418	1716.34	37.1051	1716.34	17.1996
	1714.41	58.5017	1714.41	37.0378	1714.41	17.1808
	1712.48	58.34	1712.48	36.9615	1712.48	17.0903
	1710.55	58.0695	1710.55	36.8818	1710.55	16.9269
	1708.62	57.8379	1708.62	36.8019	1708.62	16.8381
	1706.69	57.8137	1706.69	36.7386	1706.69	16.8483
	1704.77	57.9026	1704.77	36.7197	1704.77	16.7861
	1702.84	57.6492	1702.84	36.782	1702.84	16.8616
	1700.91	57.7019	1700.91	36.9065	1700.91	16.9343
	1698.98	57.904	1698.98	37.0916	1698.98	17.1071
	1697.05	58.439	1697.05	37.3014	1697.05	17.3974
	1695.12	58.6133	1695.12	37.5264	1695.12	17.7023
	1693.19	58.8056	1693.19	37.7454	1693.19	17.8783
	1691.27	58.6786	1691.27	37.9708	1691.27	18.1443
	1689.34	58.7533	1689.34	38.1958	1689.34	18.2223
	1687.41	58.6221	1687.41	38.4302	1687.41	18.4256
	1685.48	58.7482	1685.48	38.6733	1685.48	18.7281
	1683.55	59.0529	1683.55	38.9312	1683.55	19.0522
	1681.62	59.4201	1681.62	39.1765	1681.62	19.3513
	1679.69	59.2358	1679.69	39.4287	1679.69	19.6022
	1677.77	58.9954	1677.77	39.6646	1677.77	19.7424
	1675.84	58.9952	1675.84	39.8826	1675.84	19.9362
	1673.91	59.0609	1673.91	40.0898	1673.91	20.1282
	1671.98	59.0249	1671.98	40.2971	1671.98	20.405
	1670.05	59.0997	1670.05	40.498	1670.05	20.6679
	1668.12	59.3018	1668.12	40.711	1668.12	20.8385
	1666.19	59.2582	1666.19	40.9003	1666.19	20.9984
	1664.27	59.018	1664.27	41.052	1664.27	21.1642
	1662.34	59.1428	1662.34	41.1752	1662.34	21.2932
	1660.41	59.3876	1660.41	41.3074	1660.41	21.5069
	1658.48	59.5356	1658.48	41.4597	1658.48	21.5628
	1656.55	59.1989	1656.55	41.6608	1656.55	21.69
	1654.62	59.6461	1654.62	41.9083	1654.62	21.9854
	1652.7	60.6905	1652.7	42.2156	1652.7	22.3458
	1650.77	61.5288	1650.77	42.6075	1650.77	22.7017
	1648.84	61.62	1648.84	43.0877	1648.84	23.2184
	1646.91	62.5609	1646.91	43.5843	1646.91	23.6435
	1644.98	63.8779	1644.98	44.0803	1644.98	24.2001
	1643.05	64.8367	1643.05	44.577	1643.05	24.8182
	1641.12	65.3872	1641.12	45.0657	1641.12	25.23
	1639.2	65.9621	1639.2	45.5211	1639.2	25.5437
	1637.27	66.7471	1637.27	45.9279	1637.27	26.0006
	1635.34	67.9057	1635.34	46.2268	1635.34	26.3917
	1633.41	68.8128	1633.41	46.4256	1633.41	26.676
	1631.48	68.9871	1631.48	46.5534	1631.48	26.8127
	1629.55	68.9321	1629.55	46.591	1629.55	26.7585
	1627.63	69.0599	1627.63	46.5397	1627.63	26.6255
	1625.7	69.0272	1625.7	46.4836	1625.7	26.609
	1623.77	69.1953	1623.77	46.4885	1623.77	26.6305
	1621.84	69.5093	1621.84	46.6222	1621.84	26.6715
	1619.91	69.8294	1619.91	46.9248	1619.91	26.9097
	1617.98	70.66	1617.98	47.3778	1617.98	27.4127
	1616.06	72.359	1616.06	47.9345	1616.06	28.0029
	1614.13	74.0221	1614.13	48.5561	1614.13	28.6855
	1612.2	75.0883	1612.2	49.1372	1612.2	29.295
	1610.27	75.9356	1610.27	49.5217	1610.27	29.6916
	1608.34	76.6392	1608.34	49.5595	1608.34	29.8393
	1606.41	76.5989	1606.41	49.17	1606.41	29.6328
	1604.48	75.743	1604.48	48.3315	1604.48	28.8283
	1602.56	74.0309	1602.56	47.1393	1602.56	27.507
	1600.63	71.8635	1600.63	45.7473	1600.63	25.8633
	1598.7	69.5544	1598.7	44.3516	1598.7	24.2844
	1596.77	67.7057	1596.77	43.152	1596.77	23.0165
	1594.84	66.4213	1594.84	42.328	1594.84	22.2792
	1592.91	65.866	1592.91	41.9593	1592.91	22.0047
	1590.98	65.7722	1590.98	42.0662	1590.98	22.1921
	1589.06	66.2065	1589.06	42.5485	1589.06	22.6928
	1587.13	66.906	1587.13	43.3062	1587.13	23.501
	1585.2	68.0033	1585.2	44.2629	1585.2	24.4948
	1583.27	69.2715	1583.27	45.3695	1583.27	25.6568
	1581.34	70.7592	1581.34	46.5581	1581.34	26.6974
	1579.41	71.8602	1579.41	47.8212	1579.41	27.9148
	1577.49	73.7081	1577.49	49.0901	1577.49	29.2653
	1575.56	76.1173	1575.56	50.3459	1575.56	30.5804
	1573.63	78.3389	1573.63	51.6094	1573.63	31.7921
	1571.7	79.692	1571.7	52.8165	1571.7	33.0653
	1569.77	81.7789	1569.77	53.8887	1569.77	34.0488
	1567.84	83.9405	1567.84	54.8693	1567.84	35.1385
	1565.91	85.9055	1565.91	55.8031	1565.91	36.2037
	1563.99	87.2728	1563.99	56.7606	1563.99	36.8227
	1562.06	88.032	1562.06	57.7755	1562.06	37.6722
	1560.13	89.8341	1560.13	58.8398	1560.13	38.8842
	1558.2	92.5536	1558.2	59.9107	1558.2	40.0835
	1556.27	94.8507	1556.27	61.0108	1556.27	41.398
	1554.34	95.7996	1554.34	62.1276	1554.34	42.4846
	1552.42	96.8065	1552.42	63.1542	1552.42	43.2696
	1550.49	98.1978	1550.49	64.0522	1550.49	44.1688
	1548.56	99.1882	1548.56	64.878	1548.56	45.079
	1546.63	100.073	1546.63	65.634	1546.63	45.8187
	1544.7	100.51	1544.7	66.3497	1544.7	46.4729
	1542.77	101.095	1542.77	66.979	1542.77	47.048
	1540.85	101.709	1540.85	67.4177	1540.85	47.6477
	1538.92	102.214	1538.92	67.6201	1538.92	47.9334
	1536.99	101.992	1536.99	67.5672	1536.99	47.9339
	1535.06	101.223	1535.06	67.2134	1535.06	47.526
	1533.13	100.256	1533.13	66.5554	1533.13	46.7745
	1531.2	99.2636	1531.2	65.6216	1531.2	45.8222
	1529.27	97.9228	1529.27	64.5049	1529.27	44.7385
	1527.35	96.5284	1527.35	63.2819	1527.35	43.4698
	1525.42	95.0918	1525.42	62.0438	1525.42	42.2116
	1523.49	93.7342	1523.49	60.8496	1523.49	40.9879
	1521.56	92.4144	1521.56	59.7447	1521.56	39.8783
	1519.63	91.1932	1519.63	58.7522	1519.63	38.8983
	1517.7	90.1001	1517.7	57.8795	1517.7	38.0628
	1515.78	89.182	1515.78	57.0989	1515.78	37.3194
	1513.85	88.3488	1513.85	56.3872	1513.85	36.6559
	1511.92	87.4994	1511.92	55.7126	1511.92	35.9642
	1509.99	86.4646	1509.99	55.0518	1509.99	35.2884
	1508.06	85.8954	1508.06	54.3841	1508.06	34.6314
	1506.13	85.6812	1506.13	53.7273	1506.13	33.9838
	1504.2	85.4825	1504.2	53.1085	1504.2	33.3466
	1502.28	84.8569	1502.28	52.5492	1502.28	32.7427
	1500.35	84.4116	1500.35	52.0528	1500.35	32.2026
	1498.42	84.3499	1498.42	51.6251	1498.42	31.8495
	1496.49	84.5786	1496.49	51.2785	1496.49	31.5704
	1494.56	84.647	1494.56	51.0326	1494.56	31.3018
	1492.63	84.3645	1492.63	50.9006	1492.63	31.1036
	1490.7	84.1863	1490.7	50.881	1490.7	31.0208
	1488.78	84.312	1488.78	50.9602	1488.78	31.0968
	1486.85	84.3932	1486.85	51.1308	1486.85	31.3242
	1484.92	84.1287	1484.92	51.3459	1484.92	31.6006
	1482.99	83.815	1482.99	51.5351	1482.99	31.8422
	1481.06	83.5356	1481.06	51.6416	1481.06	31.9996
	1479.13	83.1543	1479.13	51.6363	1479.13	32.0047
	1477.2	82.608	1477.2	51.517	1477.2	31.8072
	1475.28	81.9655	1475.28	51.3231	1475.28	31.5274
	1473.35	81.6948	1473.35	51.1011	1473.35	31.2703
	1471.42	81.6238	1471.42	50.9007	1471.42	31.0752
	1469.49	81.5121	1469.49	50.7501	1469.49	30.9233
	1467.56	81.1709	1467.56	50.6503	1467.56	30.8688
	1465.63	81.1881	1465.63	50.5604	1465.63	30.8226
	1463.71	81.3281	1463.71	50.4415	1463.71	30.7643
	1461.78	81.1649	1461.78	50.2679	1461.78	30.5906
	1459.85	80.5365	1459.85	50.0224	1459.85	30.3191
	1457.92	80.1651	1457.92	49.6921	1457.92	29.9422
	1455.99	79.8905	1455.99	49.2991	1455.99	29.5467
	1454.06	79.457	1454.06	48.8701	1454.06	29.1284
	1452.13	78.787	1452.13	48.4343	1452.13	28.6726
	1450.21	78.3447	1450.21	47.999	1450.21	28.2136
	1448.28	78.1358	1448.28	47.5578	1448.28	27.81
	1446.35	77.9134	1446.35	47.1078	1446.35	27.4066
	1444.42	77.503	1444.42	46.6547	1444.42	26.9686
	1442.49	76.8756	1442.49	46.202	1442.49	26.4829
	1440.57	76.1525	1440.57	45.7492	1440.57	25.977
	1438.64	75.3914	1438.64	45.2973	1438.64	25.5412
	1436.71	74.816	1436.71	44.8499	1436.71	25.1227
	1434.78	74.2822	1434.78	44.4211	1434.78	24.7115
	1432.85	73.6293	1432.85	44.016	1432.85	24.3119
	1430.92	72.9303	1430.92	43.6247	1430.92	23.9107
	1428.99	72.415	1428.99	43.2444	1428.99	23.5049
	1427.07	71.8525	1427.07	42.894	1427.07	23.1818
	1425.14	71.3341	1425.14	42.5835	1425.14	22.8669
	1423.21	70.8675	1423.21	42.3233	1423.21	22.5678
	1421.28	70.4458	1421.28	42.1158	1421.28	22.3616
	1419.35	70.2164	1419.35	41.9492	1419.35	22.2264
	1417.42	70.1894	1417.42	41.8053	1417.42	22.1048
	1415.49	70.095	1415.49	41.6845	1415.49	22.0104
	1413.57	69.7851	1413.57	41.5796	1413.57	21.8927
	1411.64	69.585	1411.64	41.4734	1411.64	21.749
	1409.71	69.5105	1409.71	41.3634	1409.71	21.6253
	1407.78	69.4578	1407.78	41.2511	1407.78	21.5386
	1405.85	69.49	1405.85	41.1288	1405.85	21.4505
	1403.92	69.5474	1403.92	41.0039	1403.92	21.3221
	1401.99	69.4524	1401.99	40.8812	1401.99	21.1909
	1400.07	69.246	1400.07	40.752	1400.07	21.0462
	1398.14	69.0621	1398.14	40.6183	1398.14	20.8966
	1396.21	68.9252	1396.21	40.4937	1396.21	20.8044
	1394.28	68.7358	1394.28	40.3834	1394.28	20.7279
	1392.35	68.4814	1392.35	40.3108	1392.35	20.6313
	1390.42	68.0973	1390.42	40.3056	1390.42	20.6963
	1388.5	67.797	1388.5	40.3813	1388.5	20.874
	1386.57	67.6848	1386.57	40.5326	1386.57	21.127
	1384.64	67.5853	1384.64	40.7608	1384.64	21.4505
	1382.71	67.4271	1382.71	41.0578	1382.71	21.7917
	1380.78	67.3259	1380.78	41.3966	1380.78	22.109
	1378.85	67.325	1378.85	41.7563	1378.85	22.3998
	1376.92	67.2813	1376.92	42.1169	1376.92	22.7159
	1375	67.3507	1375	42.451	1375	23.0334
	1373.07	67.4797	1373.07	42.7652	1373.07	23.329
	1371.14	67.608	1371.14	43.0629	1371.14	23.6139
	1369.21	67.7005	1369.21	43.3328	1369.21	23.8638
	1367.28	67.829	1367.28	43.5613	1367.28	24.0456
	1365.35	67.8879	1365.35	43.7451	1365.35	24.2189
	1363.43	68.0181	1363.43	43.8848	1363.43	24.3476
	1361.5	68.212	1361.5	43.9857	1361.5	24.4125
	1359.57	68.2839	1359.57	44.059	1359.57	24.4451
	1357.64	68.1431	1357.64	44.1144	1357.64	24.457
	1355.71	68.0446	1355.71	44.1509	1355.71	24.4624
	1353.78	67.9837	1353.78	44.1707	1353.78	24.4728
	1351.86	67.8814	1351.86	44.1685	1351.86	24.4645
	1349.93	67.7356	1349.93	44.132	1349.93	24.4179
	1348	67.5591	1348	44.0488	1348	24.3105
	1346.07	67.3148	1346.07	43.9054	1346.07	24.1345
	1344.14	66.9517	1344.14	43.6914	1344.14	23.8956
	1342.21	66.4794	1342.21	43.4052	1342.21	23.5982
	1340.28	65.9734	1340.28	43.0539	1340.28	23.2332
	1338.36	65.4142	1338.36	42.6583	1338.36	22.807
	1336.43	64.7389	1336.43	42.2441	1336.43	22.3408
	1334.5	63.9088	1334.5	41.8371	1334.5	21.8764
	1332.57	63.0673	1332.57	41.4602	1332.57	21.4605
	1330.64	62.3058	1330.64	41.1334	1330.64	21.1308
	1328.71	61.6729	1328.71	40.8678	1328.71	20.8653
	1326.79	61.1708	1326.79	40.6634	1326.79	20.6491
	1324.86	60.7819	1324.86	40.5182	1324.86	20.478
	1322.93	60.4417	1322.93	40.4273	1322.93	20.3571
	1321	60.1427	1321	40.3868	1321	20.2841
	1319.07	59.9208	1319.07	40.4015	1319.07	20.2618
	1317.14	59.7169	1317.14	40.4755	1317.14	20.28
	1315.21	59.5573	1315.21	40.6101	1315.21	20.3428
	1313.29	59.4987	1313.29	40.8004	1313.29	20.4552
	1311.36	59.5131	1311.36	41.0384	1311.36	20.6278
	1309.43	59.5651	1309.43	41.3129	1309.43	20.7969
	1307.5	59.6356	1307.5	41.6134	1307.5	20.955
	1305.57	59.7338	1305.57	41.9375	1305.57	21.1215
	1303.64	59.8148	1303.64	42.2847	1303.64	21.3037
	1301.71	59.9116	1301.71	42.6598	1301.71	21.5108
	1299.79	60.0471	1299.79	43.079	1299.79	21.7629
	1297.86	60.2488	1297.86	43.5609	1297.86	22.0692
	1295.93	60.5384	1295.93	44.1179	1295.93	22.4507
	1294	60.9224	1294	44.7477	1294	22.9135
	1292.07	61.395	1292.07	45.434	1292.07	23.4622
	1290.14	61.9752	1290.14	46.1446	1290.14	24.0499
	1288.22	62.6469	1288.22	46.8392	1288.22	24.6182
	1286.29	63.3198	1286.29	47.4746	1286.29	25.1128
	1284.36	63.9179	1284.36	48.0138	1284.36	25.5
	1282.43	64.3878	1282.43	48.4316	1282.43	25.7487
	1280.5	64.7148	1280.5	48.722	1280.5	25.8678
	1278.57	64.8807	1278.57	48.8906	1278.57	25.871
	1276.64	64.8412	1276.64	48.9534	1276.64	25.7731
	1274.72	64.5851	1274.72	48.9347	1274.72	25.5965
	1272.79	64.1594	1272.79	48.8635	1272.79	25.3644
	1270.86	63.6359	1270.86	48.7653	1270.86	25.0923
	1268.93	63.0349	1268.93	48.6623	1268.93	24.8229
	1267	62.3781	1267	48.5737	1267	24.5851
	1265.07	61.7135	1265.07	48.5166	1265.07	24.3846
	1263.15	61.107	1263.15	48.5055	1263.15	24.2198
	1261.22	60.6132	1261.22	48.5513	1261.22	24.0963
	1259.29	60.347	1259.29	48.657	1259.29	24.0308
	1257.36	60.206	1257.36	48.8209	1257.36	24.0347
	1255.43	60.1314	1255.43	49.0347	1255.43	24.1004
	1253.5	60.1263	1253.5	49.2838	1253.5	24.6185
	1251.58	60.2006	1251.58	49.5634	1251.58	25.3466
	1249.65	60.3407	1249.65	49.8597	1249.65	26.0589
	1247.72	60.5106	1247.72	50.1032	1247.72	26.7301
	1245.79	60.6735	1245.79	50.2414	1245.79	27.3553
	1243.86	60.799	1243.86	50.237	1243.86	27.9333
	1241.93	60.8647	1241.93	50.0706	1241.93	28.1671
	1240	61.0876	1240	49.7383	1240	27.8225
	1238.08	61.1971	1238.08	49.2549	1238.08	27.4163
	1236.15	61.1951	1236.15	48.6515	1236.15	26.9464
	1234.22	61.094	1234.22	47.9785	1234.22	26.4366
	1232.29	60.936	1232.29	47.301	1232.29	25.9105
	1230.36	60.7481	1230.36	46.6567	1230.36	25.4037
	1228.43	60.5534	1228.43	46.0228	1228.43	24.9295
	1226.51	60.3589	1226.51	45.4104	1226.51	24.5026
	1224.58	60.1685	1224.58	44.8588	1224.58	24.107
	1222.65	59.9921	1222.65	44.3976	1222.65	23.8158
	1220.72	59.872	1220.72	44.0407	1220.72	23.6703
	1218.79	59.8362	1218.79	43.792	1218.79	23.5764
	1216.86	59.879	1216.86	43.6469	1216.86	23.5322
	1214.93	60.0045	1214.93	43.5949	1214.93	23.5267
	1213.01	60.0907	1213.01	43.6142	1213.01	23.5252
	1211.08	60.2318	1211.08	43.5909	1211.08	23.5332
	1209.15	60.4549	1209.15	43.6746	1209.15	23.5573
	1207.22	60.7454	1207.22	43.827	1207.22	23.5923
	1205.29	61.0906	1205.29	44.0376	1205.29	23.6308
	1203.36	61.4418	1203.36	44.2799	1203.36	23.6644
	1201.43	61.7804	1201.43	44.5223	1201.43	23.6796
	1199.51	62.1033	1199.51	44.7328	1199.51	23.6799
	1197.58	62.3944	1197.58	44.8817	1197.58	23.6575
	1195.65	62.6137	1195.65	44.9445	1195.65	23.6038
	1193.72	62.721	1193.72	44.9002	1193.72	23.5176
	1191.79	62.7133	1191.79	44.7285	1191.79	23.4021
	1189.86	62.6246	1189.86	44.6215	1189.86	23.2694
	1187.93	62.4691	1187.93	44.4997	1187.93	23.1368
	1186.01	62.2544	1186.01	44.3667	1186.01	22.9968
	1184.08	61.9913	1184.08	44.2273	1184.08	22.8428
	1182.15	61.7298	1182.15	44.0862	1182.15	22.6831
	1180.22	61.5027	1180.22	43.9458	1180.22	22.5182
	1178.29	61.3158	1178.29	43.8083	1178.29	22.3561
	1176.37	61.1507	1176.37	43.6782	1176.37	22.214
	1174.44	60.9995	1174.44	43.5585	1174.44	22.0859
	1172.51	60.8526	1172.51	43.4519	1172.51	21.9634
	1170.58	60.7383	1170.58	43.3606	1170.58	21.8515
	1168.65	60.662	1168.65	43.2852	1168.65	21.7532
	1166.72	60.5914	1166.72	43.2239	1166.72	21.6689
	1164.79	60.4821	1164.79	43.1752	1164.79	21.6069
	1162.87	60.3725	1162.87	43.1324	1162.87	21.5558
	1160.94	60.3024	1160.94	43.0868	1160.94	21.5062
	1159.01	60.2654	1159.01	43.0299	1159.01	21.4454
	1157.08	60.2435	1157.08	42.9184	1157.08	21.3646
	1155.15	60.2269	1155.15	42.8114	1155.15	21.259
	1153.22	60.1942	1153.22	42.8111	1153.22	21.1526
	1151.3	60.1624	1151.3	42.9031	1151.3	21.0669
	1149.37	60.1713	1149.37	43.0718	1149.37	21.0395
	1147.44	60.2423	1147.44	43.2975	1147.44	21.0754
	1145.51	60.3749	1145.51	43.5571	1145.51	21.1639
	1143.58	60.5594	1143.58	43.8216	1143.58	21.2927
	1141.65	60.7734	1141.65	44.0579	1141.65	21.446
	1139.72	61.0614	1139.72	44.2147	1139.72	21.6138
	1137.8	61.4318	1137.8	44.3002	1137.8	21.8009
	1135.87	61.8403	1135.87	44.3732	1135.87	21.9929
	1133.94	62.2383	1133.94	44.5022	1133.94	22.1726
	1132.01	62.6278	1132.01	44.6456	1132.01	22.3373
	1130.08	63.0052	1130.08	44.8051	1130.08	22.4811
	1128.15	63.3587	1128.15	44.9787	1128.15	22.5999
	1126.22	63.6566	1126.22	45.189	1126.22	22.6945
	1124.3	63.8595	1124.3	45.3918	1124.3	22.7739
	1122.37	63.9774	1122.37	45.5448	1122.37	22.8334
	1120.44	64.0427	1120.44	45.6051	1120.44	22.8706
	1118.51	64.0597	1118.51	45.7077	1118.51	22.8893
	1116.58	64.0048	1116.58	45.7887	1116.58	22.8926
	1114.65	63.8587	1114.65	45.8473	1114.65	22.8626
	1112.72	63.6421	1112.72	45.8811	1112.72	22.7871
	1110.8	63.4131	1110.8	45.8974	1110.8	22.6825
	1108.87	63.2339	1108.87	45.906	1108.87	22.5813
	1106.94	63.1046	1106.94	45.9209	1106.94	22.516
	1105.01	63.0058	1105.01	45.8976	1105.01	22.5086
	1103.08	62.9246	1103.08	45.8352	1103.08	22.5388
	1101.15	62.8865	1101.15	45.7636	1101.15	22.5555
	1099.23	62.8864	1099.23	45.7779	1099.23	22.5463
	1097.3	62.9226	1097.3	45.8064	1097.3	22.5688
	1095.37	62.9859	1095.37	45.8369	1095.37	22.6265
	1093.44	63.049	1093.44	45.8616	1093.44	22.712
	1091.51	63.1029	1091.51	46.0419	1091.51	22.8087
	1089.58	63.1489	1089.58	45.9921	1089.58	22.9021
	1087.65	63.1682	1087.65	45.7553	1087.65	22.9806
	1085.73	63.1327	1085.73	45.3816	1085.73	23.0409
	1083.8	63.0709	1083.8	44.9271	1083.8	23.0904
	1081.87	63.0133	1081.87	44.4456	1081.87	23.1305
	1079.94	62.9691	1079.94	43.9804	1079.94	23.1677
	1078.01	62.9405	1078.01	43.5796	1078.01	23.2028
	1076.08	62.9056	1076.08	43.2868	1076.08	23.2279
	1074.16	62.8315	1074.16	43.1434	1074.16	23.3669
	1072.23	62.7533	1072.23	43.1914	1072.23	23.5379
	1070.3	62.6671	1070.3	43.1327	1070.3	23.6796
	1068.37	62.5131	1068.37	42.916	1068.37	23.7883
	1066.44	62.2989	1066.44	42.6016	1066.44	23.8741
	1064.51	62.0809	1064.51	42.2406	1064.51	23.941
	1062.59	61.8501	1062.59	41.8791	1062.59	23.9913
	1060.66	61.5849	1060.66	41.5582	1060.66	24.0301
	1058.73	61.335	1058.73	41.3112	1058.73	24.0477
	1056.8	61.1427	1056.8	41.1626	1056.8	24.0473
	1054.87	61.021	1054.87	41.1271	1054.87	24.0513
	1052.94	60.9487	1052.94	41.2082	1052.94	23.7784
	1051.01	60.897	1051.01	41.4007	1051.01	23.4253
	1049.09	60.8386	1049.09	41.4794	1049.09	23.0718
	1047.16	60.7641	1047.16	41.5565	1047.16	22.7029
	1045.23	60.6439	1045.23	41.6283	1045.23	22.3203
	1043.3	60.4662	1043.3	41.6944	1043.3	21.938
	1041.37	60.2794	1041.37	41.7574	1041.37	21.5576
	1039.44	60.1257	1039.44	41.8241	1039.44	21.2373
	1037.52	60.0369	1037.52	41.9041	1037.52	21.2729
	1035.59	60.0338	1035.59	42.0082	1035.59	21.3237
	1033.66	60.1213	1033.66	42.1437	1033.66	21.3983
	1031.73	60.3021	1031.73	42.3098	1031.73	21.5102
	1029.8	60.6108	1029.8	42.4895	1029.8	21.6567
	1027.87	61.0618	1027.87	42.6529	1027.87	21.8205
	1025.94	61.5176	1025.94	42.7635	1025.94	21.9457
	1024.02	61.7816	1024.02	42.7914	1024.02	21.9711
	1022.09	61.7253	1022.09	42.7203	1022.09	21.8544
	1020.16	61.3982	1020.16	42.556	1020.16	21.6149
	1018.23	60.9526	1018.23	42.3365	1018.23	21.3078
	1016.3	60.5177	1016.3	42.1217	1016.3	21.0057
	1014.37	60.2053	1014.37	41.9705	1014.37	20.7649
	1012.45	60.1265	1012.45	41.9237	1012.45	20.6436
	1010.52	60.3764	1010.52	42.0606	1010.52	20.6854
	1008.59	60.9656	1008.59	42.1449	1008.59	20.8344
	1006.66	61.6754	1006.66	42.1299	1006.66	21.0164
	1004.73	62.151	1004.73	41.9701	1004.73	21.1006
	1002.8	62.1084	1002.8	41.6397	1002.8	20.9645
	1000.87	61.5799	1000.87	41.1465	1000.87	20.6087
	998.946	60.7747	998.946	40.5404	998.946	20.1167
	997.017	59.9522	997.017	39.8993	997.017	19.5847
	995.089	59.2563	995.089	39.3103	995.089	19.0887
	993.16	58.6948	993.16	38.8529	993.16	18.6654
	991.232	58.2413	991.232	38.5758	991.232	18.3271
	989.303	57.8991	989.303	38.2847	989.303	18.069
	987.375	57.6462	987.375	38.0468	987.375	17.8606
	985.447	57.4149	985.447	37.8475	985.447	17.6781
	983.518	57.165	983.518	37.6797	983.518	17.5039
	981.59	56.936	981.59	37.5448	981.59	17.3322
	979.661	56.7823	979.661	37.4499	979.661	17.2106
	977.733	56.8205	977.733	37.4002	977.733	17.1588
	975.804	57.1846	975.804	37.3957	975.804	17.1679
	973.876	57.7465	973.876	37.4277	973.876	17.2279
	971.947	58.0465	971.947	37.4793	971.947	17.3034
	970.019	57.7746	970.019	37.5288	970.019	17.3584
	968.09	57.0707	968.09	37.5605	968.09	17.3899
	966.162	56.2827	966.162	37.5688	966.162	17.3882
	964.233	55.601	964.233	37.5589	964.233	17.3671
	962.305	55.1138	962.305	37.544	962.305	17.3424
	960.376	54.8469	960.376	37.5388	960.376	17.3254
	958.448	54.7814	958.448	37.5522	958.448	17.3346
	956.519	54.835	956.519	37.5881	956.519	17.3813
	954.591	54.9199	954.591	37.6424	954.591	17.4492
	952.663	54.9501	952.663	37.709	952.663	17.5287
	950.734	54.8808	950.734	37.7803	950.734	17.6036
	948.806	54.7202	948.806	37.8469	948.806	17.6636
	946.877	54.5177	946.877	37.9003	946.877	17.7113
	944.949	54.2898	944.949	37.9377	944.949	17.7547
	943.02	54.0374	943.02	37.9588	943.02	17.7838
	941.092	53.7649	941.092	37.9655	941.092	17.7902
	939.163	53.4932	939.163	37.9602	939.163	17.7763
	937.235	53.2379	937.235	37.9441	937.235	17.7574
	935.306	53.0156	935.306	37.9177	935.306	17.735
	933.378	52.8265	933.378	37.8874	933.378	17.7077
	931.449	52.6694	931.449	37.8584	931.449	17.678
	929.521	52.5479	929.521	37.8277	929.521	17.642
	927.592	52.453	927.592	37.7901	927.592	17.6023
	925.664	52.3413	925.664	37.7427	925.664	17.5763
	923.736	52.2281	923.736	37.682	923.736	17.5305
	921.807	52.1317	921.807	37.6071	921.807	17.4466
	919.879	52.0322	919.879	37.5185	919.879	17.3519
	917.95	51.8952	917.95	37.4189	917.95	17.2532
	916.022	51.7702	916.022	37.3175	916.022	17.1508
	914.093	51.752	914.093	37.2327	914.093	17.0642
	912.165	51.9045	912.165	37.1794	912.165	16.9952
	910.236	52.2317	910.236	37.1628	910.236	16.9656
	908.308	52.6835	908.308	37.1857	908.308	16.995
	906.379	53.1153	906.379	37.248	906.379	17.074
	904.451	53.4072	904.451	37.3378	904.451	17.1768
	902.522	53.5113	902.522	37.4361	902.522	17.28
	900.594	53.4782	900.594	37.5226	900.594	17.3809
	898.665	53.3664	898.665	37.584	898.665	17.4663
	896.737	53.2607	896.737	37.6218	896.737	17.4983
	894.808	53.2108	894.808	37.6489	894.808	17.4895
	892.88	53.2148	892.88	37.6756	892.88	17.4849
	890.952	53.2539	890.952	37.7068	890.952	17.511
	889.023	53.3472	889.023	37.751	889.023	17.5867
	887.095	53.5079	887.095	37.8174	887.095	17.6893
	885.166	53.7159	885.166	37.9065	885.166	17.7742
	883.238	53.941	883.238	38.0121	883.238	17.8512
	881.309	54.219	881.309	38.1279	881.309	17.9597
	879.381	54.5453	879.381	38.2519	879.381	18.0945
	877.452	54.8989	877.452	38.3884	877.452	18.2438
	875.524	55.2496	875.524	38.5386	875.524	18.3927
	873.595	55.6092	873.595	38.6949	873.595	18.5414
	871.667	55.9783	871.667	38.8471	871.667	18.698
	869.739	56.3595	869.739	38.9898	869.739	18.8502
	867.81	56.7321	867.81	39.119	867.81	18.9778
	865.881	57.0419	865.881	39.2259	865.881	19.0821
	863.953	57.256	863.953	39.2991	863.953	19.1615
	862.025	57.3747	862.025	39.3323	862.025	19.2098
	860.096	57.4476	860.096	39.3265	860.096	19.2149
	858.168	57.4736	858.168	39.2854	858.168	19.1588
	856.239	57.416	856.239	39.2144	856.239	19.0684
	854.311	57.2696	854.311	39.1208	854.311	18.9755
	852.382	57.0943	852.382	39.0168	852.382	18.8794
	850.454	56.9364	850.454	38.9164	850.454	18.7796
	848.525	56.8059	848.525	38.8271	848.525	18.6868
	846.597	56.7624	846.597	38.7478	846.597	18.6037
	844.668	56.8101	844.668	38.6775	844.668	18.5476
	842.74	56.8715	842.74	38.6181	842.74	18.5057
	840.812	56.8358	840.812	38.5733	840.812	18.4558
	838.883	56.6869	838.883	38.5489	838.883	18.4156
	836.955	56.4732	836.955	38.549	836.955	18.4022
	835.026	56.27	835.026	38.5715	835.026	18.418
	833.098	56.2069	833.098	38.6086	833.098	18.4716
	831.169	56.3216	831.169	38.6512	831.169	18.5514
	829.241	56.5321	829.241	38.6909	829.241	18.6222
	827.312	56.6811	827.312	38.7294	827.312	18.6584
	825.384	56.7399	825.384	38.7805	825.384	18.6666
	823.455	56.8096	823.455	38.8604	823.455	18.7042
	821.527	56.98	821.527	38.9857	821.527	18.813
	819.598	57.2742	819.598	39.1743	819.598	19.0208
	817.67	57.7061	817.67	39.4342	817.67	19.3168
	815.741	58.3349	815.741	39.7611	815.741	19.655
	813.813	59.1161	813.813	40.1409	813.813	20.0226
	811.885	59.9871	811.885	40.5535	811.885	20.4292
	809.956	60.9279	809.956	40.9733	809.956	20.8469
	808.028	61.9056	808.028	41.3787	808.028	21.2684
	806.099	62.8709	806.099	41.7527	806.099	21.6725
	804.171	63.7721	804.171	42.079	804.171	22.0081
	802.242	64.5502	802.242	42.3457	802.242	22.2554
	800.314	65.1486	800.314	42.5454	800.314	22.4362
	798.385	65.573	798.385	42.6722	798.385	22.5591
	796.457	65.7969	796.457	42.728	796.457	22.6332
	794.528	65.7907	794.528	42.7244	794.528	22.6488
	792.6	65.5693	792.6	42.6739	792.6	22.5923
	790.671	65.2068	790.671	42.5868	790.671	22.4819
	788.743	64.7688	788.743	42.4759	788.743	22.3544
	786.814	64.3424	786.814	42.3555	786.814	22.2361
	784.886	63.9522	784.886	42.2391	784.886	22.1329
	782.957	63.5881	782.957	42.1365	782.957	22.0357
	781.029	63.2543	781.029	42.0506	781.029	21.9517
	779.101	62.9848	779.101	41.9761	779.101	21.8809
	777.172	62.7561	777.172	41.9081	777.172	21.8147
	775.244	62.5399	775.244	41.8439	775.244	21.7585
	773.315	62.3343	773.315	41.7842	773.315	21.7062
	771.387	62.1579	771.387	41.7322	771.387	21.6454
	769.458	61.9945	769.458	41.6917	769.458	21.5933
	767.53	61.8908	767.53	41.6636	767.53	21.5569
	765.601	61.8594	765.601	41.6448	765.601	21.5445
	763.673	61.8785	763.673	41.634	763.673	21.557
	761.744	61.9288	761.744	41.6317	761.744	21.5661
	759.816	61.9957	759.816	41.6368	759.816	21.559
	757.887	62.0265	757.887	41.6443	757.887	21.5464
	755.959	62.0219	755.959	41.6437	755.959	21.5454
	754.03	62.0429	754.03	41.6249	754.03	21.5594
	752.102	62.0906	752.102	41.587	752.102	21.5666
	750.173	62.0907	750.173	41.5477	750.173	21.5367
	748.245	62.0286	748.245	41.5417	748.245	21.479
	746.317	61.9941	746.317	41.6061	746.317	21.4491
	744.388	62.1053	744.388	41.7617	744.388	21.5318
	742.46	62.5021	742.46	41.9993	742.46	21.797
	740.531	63.2073	740.531	42.2817	740.531	22.1997
	738.603	63.9599	738.603	42.5589	738.603	22.6036
	736.674	64.3564	736.674	42.7779	736.674	22.866
	734.746	64.2666	734.746	42.8983	734.746	22.9245
	732.817	63.8804	732.817	42.9061	732.817	22.8354
	730.889	63.4775	730.889	42.8203	730.889	22.7036
	728.96	63.2088	728.96	42.683	728.96	22.5683
	727.032	63.0686	727.032	42.5412	727.032	22.4538
	725.104	62.9714	725.104	42.4235	725.104	22.3587
	723.175	62.8726	723.175	42.3373	723.175	22.2707
	721.246	62.7765	721.246	42.2815	721.246	22.2056
	719.318	62.7027	719.318	42.2527	719.318	22.1757
	717.39	62.6831	717.39	42.241	717.39	22.1671
	715.461	62.7559	715.461	42.2399	715.461	22.1844
	713.533	62.8975	713.533	42.2477	713.533	22.2155
	711.604	63.0328	711.604	42.2601	711.604	22.2206
	709.676	63.1137	709.676	42.2728	709.676	22.1995
	707.747	63.1349	707.747	42.2785	707.747	22.1948
	705.819	63.1064	705.819	42.2639	705.819	22.2092
	703.89	63.0739	703.89	42.2264	703.89	22.209
	701.962	63.0736	701.962	42.1768	701.962	22.174
	700.033	63.0604	700.033	42.1222	700.033	22.0851
	698.105	63.0141	698.105	42.0655	698.105	21.9726
	696.177	62.9703	696.177	42.0146	696.177	21.9109
	694.248	62.941	694.248	41.9745	694.248	21.9081
	692.319	62.8893	692.319	41.9433	692.319	21.9126
	690.391	62.8608	690.391	41.918	690.391	21.9032
	688.463	62.8591	688.463	41.8892	688.463	21.8752
	686.534	62.8161	686.534	41.8473	686.534	21.8105
	684.606	62.7278	684.606	41.7972	684.606	21.7337
	682.677	62.6273	682.677	41.7512	682.677	21.6811
	680.749	62.4634	680.749	41.7025	680.749	21.6404
	678.82	62.2381	678.82	41.6422	678.82	21.6095
	676.892	62.0833	676.892	41.5701	676.892	21.5823
	674.963	62.0296	674.963	41.4918	674.963	21.5191
	673.035	61.9595	673.035	41.4173	673.035	21.3772
	671.106	61.8492	671.106	41.3616	671.106	21.2598
	669.178	61.997	669.178	41.3259	669.178	21.2251
	667.25	62.2064	667.25	41.3111	667.25	21.2628
	665.321	62.2295	665.321	41.3233	665.321	21.3295
	663.393	62.0605	663.393	41.3615	663.393	21.3816
	661.464	62.0618	661.464	41.4063	661.464	21.376
	659.536	62.1933	659.536	41.4387	659.536	21.382
	657.607	62.2994	657.607	41.4619	657.607	21.4207
	655.679	62.3442	655.679	41.4842	655.679	21.4618
	653.75	62.2635	653.75	41.4995	653.75	21.4766
	651.822	62.1267	651.822	41.5041	651.822	21.4626
	649.893	61.9616	649.893	41.4851	649.893	21.4748
	647.965	61.8005	647.965	41.4213	647.965	21.4373
	646.036	61.6412	646.036	41.3182	646.036	21.3154
	644.108	61.4524	644.108	41.1897	644.108	21.195
	642.179	61.1957	642.179	41.0488	642.179	21.0386
	640.251	60.9387	640.251	40.9119	640.251	20.8248
	638.322	60.6065	638.322	40.79	638.322	20.7113
	636.394	60.2968	636.394	40.665	636.394	20.6359
	634.466	60.1644	634.466	40.5243	634.466	20.5649
	632.537	60.1266	632.537	40.3776	632.537	20.475
	630.609	60	630.609	40.259	630.609	20.2814
	628.68	59.7852	628.68	40.1589	628.68	20.0306
	626.752	59.5643	626.752	40.0504	626.752	19.9102
	624.823	59.3267	624.823	39.9274	624.823	19.9073
	622.895	59.2399	622.895	39.8163	622.895	19.9946
	620.966	59.0944	620.966	39.7324	620.966	19.8672
	619.038	58.7339	619.038	39.695	619.038	19.5988
	617.109	58.3654	617.109	39.6917	617.109	19.5115
	615.181	58.2039	615.181	39.7066	615.181	19.6168
	613.252	58.1217	613.252	39.7491	613.252	19.7491
	611.324	58.1311	611.324	39.8441	611.324	19.9716
	609.395	58.3811	609.395	39.9467	609.395	20.0441
	607.467	58.7638	607.467	40.0165	607.467	20
	605.538	58.9443	605.538	40.073	605.538	20.0335
	603.61	58.9691	603.61	40.1407	603.61	20.0856
	601.682	59.0874	601.682	40.1964	601.682	20.0935
	599.753	59.2213	599.753	40.2297	599.753	20.2123
	597.825	59.1732	597.825	40.2179	597.825	20.3471
	595.896	58.8683	595.896	40.1358	595.896	20.2957
	593.968	58.9148	593.968	39.9821	593.968	20.0091
	592.039	59.0353	592.039	39.757	592.039	19.6804
	590.111	58.4702	590.111	39.4769	590.111	19.424
	588.182	57.1504	588.182	39.1676	588.182	19.1586
	586.254	56.206	586.254	38.8486	586.254	18.8498
	584.325	56.1943	584.325	38.5156	584.325	18.5339
	582.397	56.2471	582.397	38.1207	582.397	18.2478
	580.468	55.562	580.468	37.6648	580.468	17.8053
	578.54	54.4669	578.54	37.2323	578.54	17.3099
	576.611	53.7262	576.611	36.8997	576.611	16.8525
	574.683	53.5066	574.683	36.6761	574.683	16.4536
	572.755	53.0856	572.755	36.6296	572.755	16.4101
	570.826	52.6815	570.826	36.7684	570.826	16.7445
	568.898	52.4437	568.898	36.9993	568.898	17.0818
	566.969	52.5469	566.969	37.1933	566.969	17.2558
	565.041	52.7473	565.041	37.2786	565.041	17.6044
	563.112	53.2394	563.112	37.1957	563.112	17.5276
	561.184	53.2115	561.184	37.1059	561.184	17.1083
	559.255	53.0951	559.255	37.0408	559.255	16.6436
	557.327	52.7942	557.327	36.8799	557.327	16.5192
	555.398	52.494	555.398	36.6762	555.398	16.6195
	553.47	51.9216	553.47	36.4296	553.47	17.0955
	551.541	51.6078	551.541	36.1402	551.541	16.4868
	549.613	51.3076	549.613	35.8079	549.613	15.4396

## Sheet: Fig.2c
Fig.2c	p-PBI-G-KOH		p-PBI-G-240		p-PBI-G
	Wavenumber (cm-1)	Absorbance (a.u.)	Wavenumber (cm-1)	Absorbance (a.u.)	Wavenumber (cm-1)	Absorbance (a.u.)
	3999.64	-106.454	3999.64	-114.76	3999.64	-123.25
	3997.71	-106.495	3997.71	-114.75	3997.71	-123.28
	3995.78	-106.505	3995.78	-114.73	3995.78	-123.3
	3993.85	-106.545	3993.85	-114.78	3993.85	-123.33
	3991.93	-106.663	3991.93	-114.86	3991.93	-123.37
	3990	-106.756	3990	-114.89	3990	-123.4
	3988.07	-106.769	3988.07	-114.82	3988.07	-123.4
	3986.14	-106.749	3986.14	-114.78	3986.14	-123.4
	3984.21	-106.694	3984.21	-114.85	3984.21	-123.41
	3982.28	-106.65	3982.28	-114.94	3982.28	-123.39
	3980.36	-106.666	3980.36	-115	3980.36	-123.36
	3978.43	-106.74	3978.43	-115.01	3978.43	-123.37
	3976.5	-106.748	3976.5	-114.94	3976.5	-123.39
	3974.57	-106.675	3974.57	-114.85	3974.57	-123.42
	3972.64	-106.581	3972.64	-114.85	3972.64	-123.49
	3970.71	-106.599	3970.71	-114.93	3970.71	-123.52
	3968.78	-106.665	3968.78	-114.99	3968.78	-123.52
	3966.86	-106.603	3966.86	-115.04	3966.86	-123.53
	3964.93	-106.419	3964.93	-115.08	3964.93	-123.52
	3963	-106.35	3963	-114.99	3963	-123.53
	3961.07	-106.524	3961.07	-114.85	3961.07	-123.59
	3959.14	-106.75	3959.14	-114.78	3959.14	-123.67
	3957.21	-106.791	3957.21	-114.85	3957.21	-123.74
	3955.28	-106.66	3955.28	-115.07	3955.28	-123.76
	3953.36	-106.541	3953.36	-115.29	3953.36	-123.74
	3951.43	-106.487	3951.43	-115.37	3951.43	-123.72
	3949.5	-106.507	3949.5	-115.29	3949.5	-123.69
	3947.57	-106.548	3947.57	-115.25	3947.57	-123.64
	3945.64	-106.549	3945.64	-115.34	3945.64	-123.62
	3943.71	-106.61	3943.71	-115.37	3943.71	-123.59
	3941.79	-106.749	3941.79	-115.28	3941.79	-123.58
	3939.86	-106.9	3939.86	-115.29	3939.86	-123.61
	3937.93	-106.921	3937.93	-115.36	3937.93	-123.66
	3936	-106.937	3936	-115.43	3936	-123.72
	3934.07	-107.035	3934.07	-115.47	3934.07	-123.83
	3932.14	-107.08	3932.14	-115.51	3932.14	-123.91
	3930.22	-106.933	3930.22	-115.36	3930.22	-123.91
	3928.29	-106.729	3928.29	-115.26	3928.29	-123.9
	3926.36	-106.73	3926.36	-115.32	3926.36	-123.86
	3924.43	-106.751	3924.43	-115.28	3924.43	-123.8
	3922.5	-106.702	3922.5	-115.22	3922.5	-123.79
	3920.57	-106.692	3920.57	-115.25	3920.57	-123.87
	3918.64	-106.708	3918.64	-115.36	3918.64	-123.97
	3916.72	-106.679	3916.72	-115.32	3916.72	-124.06
	3914.79	-106.69	3914.79	-115.37	3914.79	-124.12
	3912.86	-106.742	3912.86	-115.48	3912.86	-124.13
	3910.93	-106.703	3910.93	-115.53	3910.93	-124.12
	3909	-106.692	3909	-115.51	3909	-124.15
	3907.07	-106.793	3907.07	-115.67	3907.07	-124.2
	3905.14	-106.847	3905.14	-115.73	3905.14	-124.24
	3903.22	-106.773	3903.22	-115.63	3903.22	-124.3
	3901.29	-106.804	3901.29	-115.44	3901.29	-124.36
	3899.36	-106.905	3899.36	-115.28	3899.36	-124.4
	3897.43	-107.02	3897.43	-115.24	3897.43	-124.43
	3895.5	-107.187	3895.5	-115.63	3895.5	-124.5
	3893.57	-107.476	3893.57	-116.11	3893.57	-124.56
	3891.65	-107.547	3891.65	-115.9	3891.65	-124.59
	3889.72	-107.424	3889.72	-115.62	3889.72	-124.55
	3887.79	-107.54	3887.79	-115.88	3887.79	-124.54
	3885.86	-107.837	3885.86	-116.03	3885.86	-124.61
	3883.93	-107.914	3883.93	-115.93	3883.93	-124.79
	3882	-107.857	3882	-115.87	3882	-125
	3880.07	-107.927	3880.07	-115.92	3880.07	-125.09
	3878.15	-108.023	3878.15	-115.99	3878.15	-125.08
	3876.22	-108.08	3876.22	-116.34	3876.22	-125.04
	3874.29	-108.239	3874.29	-116.52	3874.29	-124.93
	3872.36	-108.347	3872.36	-116.57	3872.36	-124.97
	3870.43	-108.28	3870.43	-116.27	3870.43	-125.06
	3868.5	-108.153	3868.5	-116.18	3868.5	-125.18
	3866.58	-108.312	3866.58	-116.33	3866.58	-125.28
	3864.65	-108.576	3864.65	-116.7	3864.65	-125.36
	3862.72	-108.763	3862.72	-116.51	3862.72	-125.38
	3860.79	-108.691	3860.79	-116.34	3860.79	-125.47
	3858.86	-108.664	3858.86	-116.62	3858.86	-125.55
	3856.93	-108.782	3856.93	-117.18	3856.93	-125.52
	3855.01	-109.226	3855.01	-117.13	3855.01	-125.37
	3853.08	-109.355	3853.08	-116.2	3853.08	-125.26
	3851.15	-109.174	3851.15	-115.64	3851.15	-125.31
	3849.22	-108.972	3849.22	-116.12	3849.22	-125.45
	3847.29	-109.11	3847.29	-116.92	3847.29	-125.61
	3845.36	-109.236	3845.36	-117.2	3845.36	-125.66
	3843.43	-109.319	3843.43	-117.21	3843.43	-125.63
	3841.51	-109.306	3841.51	-117.14	3841.51	-125.67
	3839.58	-109.262	3839.58	-117.01	3839.58	-125.78
	3837.65	-109.318	3837.65	-116.77	3837.65	-125.85
	3835.72	-109.388	3835.72	-116.63	3835.72	-125.81
	3833.79	-109.358	3833.79	-116.84	3833.79	-125.75
	3831.86	-109.394	3831.86	-117.04	3831.86	-125.66
	3829.93	-109.55	3829.93	-117.15	3829.93	-125.61
	3828.01	-109.595	3828.01	-117.28	3828.01	-125.65
	3826.08	-109.359	3826.08	-117.4	3826.08	-125.75
	3824.15	-109.198	3824.15	-117.71	3824.15	-125.88
	3822.22	-109.303	3822.22	-117.68	3822.22	-125.95
	3820.29	-109.419	3820.29	-117.25	3820.29	-125.92
	3818.36	-109.404	3818.36	-117.05	3818.36	-125.92
	3816.44	-109.424	3816.44	-117.1	3816.44	-125.91
	3814.51	-109.475	3814.51	-117.03	3814.51	-125.91
	3812.58	-109.45	3812.58	-116.97	3812.58	-125.91
	3810.65	-109.414	3810.65	-117.58	3810.65	-125.9
	3808.72	-109.514	3808.72	-117.93	3808.72	-125.91
	3806.79	-109.546	3806.79	-117.66	3806.79	-125.88
	3804.86	-109.551	3804.86	-117.57	3804.86	-125.84
	3802.94	-109.625	3802.94	-117.57	3802.94	-125.79
	3801.01	-109.649	3801.01	-117.42	3801.01	-125.71
	3799.08	-109.599	3799.08	-117.2	3799.08	-125.79
	3797.15	-109.533	3797.15	-117.35	3797.15	-125.9
	3795.22	-109.55	3795.22	-117.59	3795.22	-125.95
	3793.29	-109.576	3793.29	-117.61	3793.29	-126.01
	3791.36	-109.67	3791.36	-117.79	3791.36	-126.03
	3789.44	-109.711	3789.44	-117.98	3789.44	-125.95
	3787.51	-109.584	3787.51	-118.13	3787.51	-125.93
	3785.58	-109.532	3785.58	-118.06	3785.58	-125.97
	3783.65	-109.586	3783.65	-117.93	3783.65	-126.08
	3781.72	-109.752	3781.72	-118	3781.72	-126.15
	3779.8	-109.848	3779.8	-117.94	3779.8	-126.15
	3777.87	-109.757	3777.87	-117.76	3777.87	-126.05
	3775.94	-109.519	3775.94	-117.77	3775.94	-125.93
	3774.01	-109.417	3774.01	-118.16	3774.01	-125.87
	3772.08	-109.504	3772.08	-118.39	3772.08	-125.91
	3770.15	-109.662	3770.15	-118.21	3770.15	-125.98
	3768.22	-109.858	3768.22	-118.01	3768.22	-126.08
	3766.3	-109.96	3766.3	-117.81	3766.3	-126.15
	3764.37	-109.817	3764.37	-117.77	3764.37	-126.15
	3762.44	-109.589	3762.44	-117.89	3762.44	-126.16
	3760.51	-109.533	3760.51	-118.13	3760.51	-126.18
	3758.58	-109.652	3758.58	-118.17	3758.58	-126.13
	3756.65	-109.624	3756.65	-118.14	3756.65	-126.1
	3754.72	-109.49	3754.72	-118.44	3754.72	-126.13
	3752.8	-109.399	3752.8	-118.45	3752.8	-126.13
	3750.87	-109.562	3750.87	-117.88	3750.87	-126.11
	3748.94	-109.768	3748.94	-117.33	3748.94	-126.12
	3747.01	-109.894	3747.01	-117.87	3747.01	-126.09
	3745.08	-109.889	3745.08	-118.03	3745.08	-126.07
	3743.15	-109.844	3743.15	-117.72	3743.15	-126.19
	3741.22	-109.808	3741.22	-117.55	3741.22	-126.31
	3739.3	-109.815	3739.3	-118.35	3739.3	-126.36
	3737.37	-109.61	3737.37	-118.53	3737.37	-126.28
	3735.44	-109.285	3735.44	-118	3735.44	-126.09
	3733.51	-109.165	3733.51	-117.36	3733.51	-125.93
	3731.58	-109.206	3731.58	-117.21	3731.58	-125.91
	3729.66	-109.227	3729.66	-117.69	3729.66	-125.95
	3727.73	-109.306	3727.73	-118.14	3727.73	-125.93
	3725.8	-109.356	3725.8	-118.34	3725.8	-125.84
	3723.87	-109.259	3723.87	-118.25	3723.87	-125.75
	3721.94	-109.133	3721.94	-118.24	3721.94	-125.77
	3720.01	-109.115	3720.01	-118.26	3720.01	-125.81
	3718.08	-109.013	3718.08	-118.36	3718.08	-125.75
	3716.16	-108.982	3716.16	-118.64	3716.16	-125.6
	3714.23	-109.065	3714.23	-118.94	3714.23	-125.54
	3712.3	-109.118	3712.3	-118.86	3712.3	-125.53
	3710.37	-108.893	3710.37	-118.37	3710.37	-125.52
	3708.44	-108.619	3708.44	-118.09	3708.44	-125.51
	3706.51	-108.547	3706.51	-118.42	3706.51	-125.43
	3704.58	-108.592	3704.58	-118.97	3704.58	-125.33
	3702.66	-108.512	3702.66	-119.13	3702.66	-125.27
	3700.73	-108.329	3700.73	-119.04	3700.73	-125.17
	3698.8	-108.198	3698.8	-119.08	3698.8	-125.04
	3696.87	-108.11	3696.87	-119.25	3696.87	-124.88
	3694.94	-107.969	3694.94	-119.37	3694.94	-124.7
	3693.01	-107.808	3693.01	-119.54	3693.01	-124.52
	3691.09	-107.683	3691.09	-119.67	3691.09	-124.38
	3689.16	-107.515	3689.16	-119.18	3689.16	-124.22
	3687.23	-107.207	3687.23	-118.66	3687.23	-124.07
	3685.3	-106.971	3685.3	-118.75	3685.3	-123.87
	3683.37	-106.804	3683.37	-119.35	3683.37	-123.65
	3681.44	-106.613	3681.44	-119.66	3681.44	-123.4
	3679.51	-106.308	3679.51	-119.77	3679.51	-123.21
	3677.59	-106.07	3677.59	-119.85	3677.59	-122.94
	3675.66	-105.701	3675.66	-119.13	3675.66	-122.61
	3673.73	-105.428	3673.73	-118.55	3673.73	-122.33
	3671.8	-105.19	3671.8	-118.48	3671.8	-122.11
	3669.87	-104.611	3669.87	-118.7	3669.87	-121.87
	3667.94	-103.72	3667.94	-118.61	3667.94	-121.67
	3666.01	-103.14	3666.01	-118.78	3666.01	-121.39
	3664.09	-102.961	3664.09	-118.94	3664.09	-121.01
	3662.16	-102.583	3662.16	-118.71	3662.16	-120.64
	3660.23	-102.082	3660.23	-118.5	3660.23	-120.3
	3658.3	-101.715	3658.3	-118.3	3658.3	-119.9
	3656.37	-101.261	3656.37	-117.72	3656.37	-119.53
	3654.44	-100.68	3654.44	-117.31	3654.44	-119.24
	3652.52	-100.213	3652.52	-117.39	3652.52	-118.97
	3650.59	-99.7964	3650.59	-117.29	3650.59	-118.76
	3648.66	-99.0338	3648.66	-116.26	3648.66	-118.52
	3646.73	-98.1973	3646.73	-115.21	3646.73	-118.18
	3644.8	-97.7579	3644.8	-114.93	3644.8	-117.82
	3642.87	-97.571	3642.87	-114.93	3642.87	-117.48
	3640.95	-97.2949	3640.95	-114.73	3640.95	-117.18
	3639.02	-96.9262	3639.02	-114.42	3639.02	-116.97
	3637.09	-96.5907	3637.09	-114.17	3637.09	-116.8
	3635.16	-96.2243	3635.16	-113.82	3635.16	-116.62
	3633.23	-95.8772	3633.23	-113.51	3633.23	-116.43
	3631.3	-95.9494	3631.3	-113.41	3631.3	-116.21
	3629.37	-95.7811	3629.37	-112.57	3629.37	-116.01
	3627.45	-95.1859	3627.45	-111.38	3627.45	-115.8
	3625.52	-94.4662	3625.52	-110.7	3625.52	-115.56
	3623.59	-94.3393	3623.59	-111.08	3623.59	-115.35
	3621.66	-94.4158	3621.66	-111.31	3621.66	-115.19
	3619.73	-94.3324	3619.73	-111	3619.73	-115.06
	3617.8	-94.1227	3617.8	-110.44	3617.8	-114.94
	3615.88	-94.0214	3615.88	-110.08	3615.88	-114.79
	3613.95	-93.9852	3613.95	-109.8	3613.95	-114.6
	3612.02	-93.7899	3612.02	-109.6	3612.02	-114.47
	3610.09	-93.5819	3610.09	-109.47	3610.09	-114.45
	3608.16	-93.4057	3608.16	-109.33	3608.16	-114.41
	3606.23	-93.1807	3606.23	-109.19	3606.23	-114.3
	3604.3	-92.9825	3604.3	-109.3	3604.3	-114.14
	3602.38	-92.9794	3602.38	-109.37	3602.38	-113.97
	3600.45	-93.0315	3600.45	-109.15	3600.45	-113.85
	3598.52	-93.0652	3598.52	-108.9	3598.52	-113.82
	3596.59	-93.0677	3596.59	-108.89	3596.59	-113.77
	3594.66	-93.0901	3594.66	-108.85	3594.66	-113.66
	3592.73	-93.132	3592.73	-108.77	3592.73	-113.55
	3590.8	-93.1892	3590.8	-108.93	3590.8	-113.54
	3588.88	-93.2383	3588.88	-109.05	3588.88	-113.58
	3586.95	-93.2323	3586.95	-108.76	3586.95	-113.62
	3585.02	-93.1647	3585.02	-108.48	3585.02	-113.62
	3583.09	-93.1365	3583.09	-108.63	3583.09	-113.55
	3581.16	-93.2241	3581.16	-108.9	3581.16	-113.45
	3579.23	-93.3555	3579.23	-108.93	3579.23	-113.38
	3577.31	-93.4479	3577.31	-108.92	3577.31	-113.32
	3575.38	-93.49	3575.38	-108.93	3575.38	-113.28
	3573.45	-93.5577	3573.45	-109	3573.45	-113.24
	3571.52	-93.7021	3571.52	-109.22	3571.52	-113.25
	3569.59	-93.9717	3569.59	-109.43	3569.59	-113.31
	3567.66	-94.0999	3567.66	-109.2	3567.66	-113.32
	3565.74	-94.0251	3565.74	-108.83	3565.74	-113.22
	3563.81	-93.9042	3563.81	-108.86	3563.81	-113.07
	3561.88	-93.9735	3561.88	-109.21	3561.88	-112.9
	3559.95	-94.0667	3559.95	-109.32	3559.95	-112.81
	3558.02	-94.1159	3558.02	-109.26	3558.02	-112.79
	3556.09	-94.1736	3556.09	-109.25	3556.09	-112.76
	3554.16	-94.2179	3554.16	-109.23	3554.16	-112.62
	3552.24	-94.1782	3552.24	-109.1	3552.24	-112.47
	3550.31	-94.1197	3550.31	-109	3550.31	-112.41
	3548.38	-94.2061	3548.38	-108.96	3548.38	-112.4
	3546.45	-94.2885	3546.45	-108.86	3546.45	-112.38
	3544.52	-94.1709	3544.52	-108.73	3544.52	-112.32
	3542.59	-93.956	3542.59	-108.84	3542.59	-112.16
	3540.66	-93.9126	3540.66	-109.02	3540.66	-112.01
	3538.74	-94.0244	3538.74	-109.04	3538.74	-111.94
	3536.81	-94.0787	3536.81	-108.84	3536.81	-111.86
	3534.88	-94.0458	3534.88	-108.65	3534.88	-111.76
	3532.95	-93.9533	3532.95	-108.56	3532.95	-111.69
	3531.02	-93.8659	3531.02	-108.63	3531.02	-111.63
	3529.09	-93.8131	3529.09	-108.65	3529.09	-111.61
	3527.17	-93.7968	3527.17	-108.47	3527.17	-111.58
	3525.24	-93.8002	3525.24	-108.22	3525.24	-111.48
	3523.31	-93.7546	3523.31	-108.07	3523.31	-111.32
	3521.38	-93.7207	3521.38	-107.97	3521.38	-111.14
	3519.45	-93.6348	3519.45	-107.92	3519.45	-110.99
	3517.52	-93.4798	3517.52	-107.93	3517.52	-110.88
	3515.59	-93.3333	3515.59	-107.92	3515.59	-110.8
	3513.67	-93.2845	3513.67	-107.84	3513.67	-110.76
	3511.74	-93.2866	3511.74	-107.72	3511.74	-110.73
	3509.81	-93.2227	3509.81	-107.52	3509.81	-110.63
	3507.88	-93.1867	3507.88	-107.31	3507.88	-110.51
	3505.95	-93.1969	3505.95	-107.2	3505.95	-110.39
	3504.02	-93.1416	3504.02	-107.11	3504.02	-110.31
	3502.09	-92.941	3502.09	-106.97	3502.09	-110.25
	3500.17	-92.7639	3500.17	-106.91	3500.17	-110.18
	3498.24	-92.6718	3498.24	-106.88	3498.24	-110.05
	3496.31	-92.6209	3496.31	-106.74	3496.31	-109.9
	3494.38	-92.5805	3494.38	-106.53	3494.38	-109.77
	3492.45	-92.5061	3492.45	-106.4	3492.45	-109.67
	3490.53	-92.4027	3490.53	-106.27	3490.53	-109.61
	3488.6	-92.365	3488.6	-106.08	3488.6	-109.56
	3486.67	-92.32	3486.67	-105.89	3486.67	-109.52
	3484.74	-92.2162	3484.74	-105.78	3484.74	-109.44
	3482.81	-92.1463	3482.81	-105.69	3482.81	-109.33
	3480.88	-92.1315	3480.88	-105.61	3480.88	-109.24
	3478.95	-92.043	3478.95	-105.54	3478.95	-109.15
	3477.03	-91.8905	3477.03	-105.58	3477.03	-109.04
	3475.1	-91.7966	3475.1	-105.6	3475.1	-108.96
	3473.17	-91.7531	3473.17	-105.46	3473.17	-108.86
	3471.24	-91.7206	3471.24	-105.19	3471.24	-108.72
	3469.31	-91.6099	3469.31	-105.01	3469.31	-108.63
	3467.38	-91.4641	3467.38	-104.86	3467.38	-108.55
	3465.45	-91.3193	3465.45	-104.74	3465.45	-108.43
	3463.53	-91.2228	3463.53	-104.57	3463.53	-108.32
	3461.6	-91.131	3461.6	-104.37	3461.6	-108.21
	3459.67	-90.9766	3459.67	-104.08	3459.67	-108.08
	3457.74	-90.7575	3457.74	-103.78	3457.74	-107.98
	3455.81	-90.5477	3455.81	-103.53	3455.81	-107.9
	3453.88	-90.356	3453.88	-103.31	3453.88	-107.79
	3451.95	-90.1358	3451.95	-103.07	3451.95	-107.63
	3450.03	-89.8846	3450.03	-102.78	3450.03	-107.44
	3448.1	-89.6038	3448.1	-102.42	3448.1	-107.26
	3446.17	-89.2863	3446.17	-102.03	3446.17	-107.08
	3444.24	-89.0022	3444.24	-101.62	3444.24	-106.92
	3442.31	-88.7563	3442.31	-101.33	3442.31	-106.76
	3440.39	-88.5013	3440.39	-101.06	3440.39	-106.56
	3438.46	-88.1881	3438.46	-100.7	3438.46	-106.35
	3436.53	-87.8865	3436.53	-100.31	3436.53	-106.17
	3434.6	-87.6559	3434.6	-100.01	3434.6	-106.01
	3432.67	-87.464	3432.67	-99.77	3432.67	-105.88
	3430.74	-87.2825	3430.74	-99.46	3430.74	-105.76
	3428.81	-87.0661	3428.81	-99.03	3428.81	-105.64
	3426.89	-86.7904	3426.89	-98.62	3426.89	-105.52
	3424.96	-86.5344	3424.96	-98.33	3424.96	-105.39
	3423.03	-86.3517	3423.03	-98.13	3423.03	-105.21
	3421.1	-86.1539	3421.1	-97.88	3421.1	-105.05
	3419.17	-85.929	3419.17	-97.61	3419.17	-104.9
	3417.24	-85.7688	3417.24	-97.46	3417.24	-104.79
	3415.31	-85.6577	3415.31	-97.32	3415.31	-104.67
	3413.39	-85.554	3413.39	-97.06	3413.39	-104.54
	3411.46	-85.4644	3411.46	-96.73	3411.46	-104.39
	3409.53	-85.3747	3409.53	-96.49	3409.53	-104.28
	3407.6	-85.2952	3407.6	-96.35	3407.6	-104.22
	3405.67	-85.2391	3405.67	-96.21	3405.67	-104.13
	3403.74	-85.148	3403.74	-96.04	3403.74	-104.04
	3401.82	-85.0093	3401.82	-95.9	3401.82	-103.96
	3399.89	-84.8979	3399.89	-95.83	3399.89	-103.87
	3397.96	-84.8214	3397.96	-95.71	3397.96	-103.79
	3396.03	-84.8041	3396.03	-95.54	3396.03	-103.73
	3394.1	-84.8155	3394.1	-95.41	3394.1	-103.68
	3392.17	-84.797	3392.17	-95.39	3392.17	-103.66
	3390.24	-84.7341	3390.24	-95.34	3390.24	-103.63
	3388.32	-84.6798	3388.32	-95.28	3388.32	-103.58
	3386.39	-84.6485	3386.39	-95.22	3386.39	-103.53
	3384.46	-84.6033	3384.46	-95.17	3384.46	-103.47
	3382.53	-84.5716	3382.53	-95.07	3382.53	-103.4
	3380.6	-84.5719	3380.6	-94.99	3380.6	-103.34
	3378.67	-84.5931	3378.67	-94.95	3378.67	-103.32
	3376.74	-84.5995	3376.74	-94.93	3376.74	-103.32
	3374.82	-84.6115	3374.82	-94.94	3374.82	-103.3
	3372.89	-84.6194	3372.89	-94.95	3372.89	-103.27
	3370.96	-84.6023	3370.96	-94.86	3370.96	-103.25
	3369.03	-84.5894	3369.03	-94.73	3369.03	-103.24
	3367.1	-84.5933	3367.1	-94.67	3367.1	-103.25
	3365.17	-84.551	3365.17	-94.67	3365.17	-103.22
	3363.25	-84.4715	3363.25	-94.63	3363.25	-103.13
	3361.32	-84.4665	3361.32	-94.58	3361.32	-103.06
	3359.39	-84.5029	3359.39	-94.55	3359.39	-103.02
	3357.46	-84.4718	3357.46	-94.57	3357.46	-103.02
	3355.53	-84.4159	3355.53	-94.63	3355.53	-103.03
	3353.6	-84.4168	3353.6	-94.66	3353.6	-103.01
	3351.68	-84.445	3351.68	-94.6	3351.68	-102.97
	3349.75	-84.4546	3349.75	-94.53	3349.75	-102.94
	3347.82	-84.4615	3347.82	-94.49	3347.82	-102.91
	3345.89	-84.4699	3345.89	-94.44	3345.89	-102.89
	3343.96	-84.5022	3343.96	-94.36	3343.96	-102.87
	3342.03	-84.5301	3342.03	-94.34	3342.03	-102.86
	3340.1	-84.5062	3340.1	-94.36	3340.1	-102.88
	3338.18	-84.4176	3338.18	-94.33	3338.18	-102.87
	3336.25	-84.3143	3336.25	-94.25	3336.25	-102.86
	3334.32	-84.2629	3334.32	-94.16	3334.32	-102.83
	3332.39	-84.2984	3332.39	-94.1	3332.39	-102.75
	3330.46	-84.3582	3330.46	-94.08	3330.46	-102.71
	3328.53	-84.3736	3328.53	-94.08	3328.53	-102.72
	3326.61	-84.3463	3326.61	-94.07	3326.61	-102.72
	3324.68	-84.2912	3324.68	-94.04	3324.68	-102.7
	3322.75	-84.2237	3322.75	-93.94	3322.75	-102.66
	3320.82	-84.1558	3320.82	-93.78	3320.82	-102.61
	3318.89	-84.0907	3318.89	-93.67	3318.89	-102.6
	3316.96	-84.0387	3316.96	-93.67	3316.96	-102.61
	3315.03	-84.0055	3315.03	-93.72	3315.03	-102.61
	3313.11	-83.955	3313.11	-93.69	3313.11	-102.56
	3311.18	-83.8995	3311.18	-93.58	3311.18	-102.5
	3309.25	-83.8566	3309.25	-93.45	3309.25	-102.46
	3307.32	-83.8139	3307.32	-93.4	3307.32	-102.44
	3305.39	-83.7836	3305.39	-93.36	3305.39	-102.42
	3303.46	-83.7698	3303.46	-93.28	3303.46	-102.4
	3301.53	-83.7246	3301.53	-93.19	3301.53	-102.36
	3299.61	-83.6482	3299.61	-93.14	3299.61	-102.3
	3297.68	-83.599	3297.68	-93.14	3297.68	-102.26
	3295.75	-83.5789	3295.75	-93.15	3295.75	-102.22
	3293.82	-83.5496	3293.82	-93.08	3293.82	-102.16
	3291.89	-83.4923	3291.89	-92.94	3291.89	-102.11
	3289.96	-83.4131	3289.96	-92.79	3289.96	-102.05
	3288.04	-83.3389	3288.04	-92.7	3288.04	-101.99
	3286.11	-83.2879	3286.11	-92.66	3286.11	-101.96
	3284.18	-83.2459	3284.18	-92.58	3284.18	-101.92
	3282.25	-83.1824	3282.25	-92.45	3282.25	-101.91
	3280.32	-83.0978	3280.32	-92.35	3280.32	-101.92
	3278.39	-83.0317	3278.39	-92.3	3278.39	-101.9
	3276.47	-82.9938	3276.47	-92.27	3276.47	-101.86
	3274.54	-82.9491	3274.54	-92.22	3274.54	-101.81
	3272.61	-82.8603	3272.61	-92.14	3272.61	-101.75
	3270.68	-82.7696	3270.68	-92.06	3270.68	-101.71
	3268.75	-82.7246	3268.75	-91.99	3268.75	-101.7
	3266.82	-82.7098	3266.82	-91.91	3266.82	-101.68
	3264.89	-82.6873	3264.89	-91.8	3264.89	-101.66
	3262.97	-82.6509	3262.97	-91.7	3262.97	-101.62
	3261.04	-82.5972	3261.04	-91.61	3261.04	-101.58
	3259.11	-82.4864	3259.11	-91.51	3259.11	-101.55
	3257.18	-82.3381	3257.18	-91.4	3257.18	-101.53
	3255.25	-82.2207	3255.25	-91.26	3255.25	-101.48
	3253.32	-82.1619	3253.32	-91.14	3253.32	-101.39
	3251.39	-82.114	3251.39	-91.07	3251.39	-101.3
	3249.47	-82.0219	3249.47	-91.06	3249.47	-101.23
	3247.54	-81.9393	3247.54	-91.01	3247.54	-101.18
	3245.61	-81.8889	3245.61	-90.92	3245.61	-101.18
	3243.68	-81.8541	3243.68	-90.78	3243.68	-101.2
	3241.75	-81.7957	3241.75	-90.63	3241.75	-101.22
	3239.82	-81.751	3239.82	-90.51	3239.82	-101.23
	3237.9	-81.6907	3237.9	-90.42	3237.9	-101.21
	3235.97	-81.5824	3235.97	-90.29	3235.97	-101.15
	3234.04	-81.4597	3234.04	-90.19	3234.04	-101.08
	3232.11	-81.3894	3232.11	-90.09	3232.11	-101.04
	3230.18	-81.3149	3230.18	-89.98	3230.18	-101
	3228.25	-81.1683	3228.25	-89.84	3228.25	-100.97
	3226.32	-81.0214	3226.32	-89.7	3226.32	-100.95
	3224.4	-80.9572	3224.4	-89.58	3224.4	-100.93
	3222.47	-80.9518	3222.47	-89.49	3222.47	-100.92
	3220.54	-80.9327	3220.54	-89.45	3220.54	-100.9
	3218.61	-80.9083	3218.61	-89.43	3218.61	-100.86
	3216.68	-80.8529	3216.68	-89.39	3216.68	-100.83
	3214.75	-80.757	3214.75	-89.31	3214.75	-100.77
	3212.82	-80.6388	3212.82	-89.17	3212.82	-100.69
	3210.9	-80.5139	3210.9	-89.03	3210.9	-100.61
	3208.97	-80.4472	3208.97	-88.87	3208.97	-100.57
	3207.04	-80.4321	3207.04	-88.71	3207.04	-100.55
	3205.11	-80.3853	3205.11	-88.58	3205.11	-100.52
	3203.18	-80.2982	3203.18	-88.51	3203.18	-100.47
	3201.26	-80.2392	3201.26	-88.46	3201.26	-100.4
	3199.33	-80.1898	3199.33	-88.38	3199.33	-100.34
	3197.4	-80.0525	3197.4	-88.31	3197.4	-100.31
	3195.47	-79.9184	3195.47	-88.25	3195.47	-100.31
	3193.54	-79.8346	3193.54	-88.15	3193.54	-100.31
	3191.61	-79.7682	3191.61	-87.99	3191.61	-100.3
	3189.68	-79.7013	3189.68	-87.86	3189.68	-100.29
	3187.76	-79.6917	3187.76	-87.79	3187.76	-100.24
	3185.83	-79.6866	3185.83	-87.76	3185.83	-100.18
	3183.9	-79.6226	3183.9	-87.73	3183.9	-100.13
	3181.97	-79.5575	3181.97	-87.68	3181.97	-100.13
	3180.04	-79.5359	3180.04	-87.61	3180.04	-100.17
	3178.11	-79.4763	3178.11	-87.49	3178.11	-100.22
	3176.18	-79.3645	3176.18	-87.34	3176.18	-100.24
	3174.26	-79.2937	3174.26	-87.23	3174.26	-100.21
	3172.33	-79.2974	3172.33	-87.25	3172.33	-100.18
	3170.4	-79.3104	3170.4	-87.31	3170.4	-100.15
	3168.47	-79.2959	3168.47	-87.3	3168.47	-100.14
	3166.54	-79.2572	3166.54	-87.22	3166.54	-100.14
	3164.61	-79.2229	3164.61	-87.14	3164.61	-100.16
	3162.68	-79.1886	3162.68	-87.06	3162.68	-100.16
	3160.76	-79.1305	3160.76	-87.02	3160.76	-100.12
	3158.83	-79.0739	3158.83	-87.01	3158.83	-100.07
	3156.9	-79.0522	3156.9	-86.99	3156.9	-100.03
	3154.97	-78.9894	3154.97	-86.96	3154.97	-100.03
	3153.04	-78.8866	3153.04	-86.95	3153.04	-100.07
	3151.11	-78.8467	3151.11	-86.93	3151.11	-100.11
	3149.19	-78.8608	3149.19	-86.88	3149.19	-100.16
	3147.26	-78.8401	3147.26	-86.83	3147.26	-100.16
	3145.33	-78.8068	3145.33	-86.84	3145.33	-100.14
	3143.4	-78.8171	3143.4	-86.84	3143.4	-100.12
	3141.47	-78.8291	3141.47	-86.82	3141.47	-100.14
	3139.54	-78.8127	3139.54	-86.81	3139.54	-100.18
	3137.61	-78.7937	3137.61	-86.78	3137.61	-100.22
	3135.69	-78.8113	3135.69	-86.74	3135.69	-100.21
	3133.76	-78.8339	3133.76	-86.72	3133.76	-100.16
	3131.83	-78.8116	3131.83	-86.7	3131.83	-100.14
	3129.9	-78.7757	3129.9	-86.68	3129.9	-100.17
	3127.97	-78.7805	3127.97	-86.69	3127.97	-100.19
	3126.04	-78.8188	3126.04	-86.71	3126.04	-100.22
	3124.12	-78.8307	3124.12	-86.71	3124.12	-100.22
	3122.19	-78.8197	3122.19	-86.71	3122.19	-100.22
	3120.26	-78.8141	3120.26	-86.71	3120.26	-100.23
	3118.33	-78.8185	3118.33	-86.71	3118.33	-100.23
	3116.4	-78.8156	3116.4	-86.72	3116.4	-100.22
	3114.47	-78.8022	3114.47	-86.76	3114.47	-100.23
	3112.55	-78.7966	3112.55	-86.76	3112.55	-100.26
	3110.62	-78.7961	3110.62	-86.69	3110.62	-100.29
	3108.69	-78.787	3108.69	-86.6	3108.69	-100.3
	3106.76	-78.7697	3106.76	-86.58	3106.76	-100.25
	3104.83	-78.7564	3104.83	-86.61	3104.83	-100.18
	3102.9	-78.7462	3102.9	-86.66	3102.9	-100.13
	3100.97	-78.7429	3100.97	-86.67	3100.97	-100.11
	3099.05	-78.7592	3099.05	-86.62	3099.05	-100.11
	3097.12	-78.775	3097.12	-86.59	3097.12	-100.13
	3095.19	-78.7584	3095.19	-86.59	3095.19	-100.14
	3093.26	-78.7474	3093.26	-86.61	3093.26	-100.13
	3091.33	-78.7601	3091.33	-86.61	3091.33	-100.15
	3089.4	-78.7663	3089.4	-86.6	3089.4	-100.18
	3087.47	-78.7462	3087.47	-86.57	3087.47	-100.18
	3085.55	-78.7241	3085.55	-86.53	3085.55	-100.19
	3083.62	-78.7198	3083.62	-86.52	3083.62	-100.2
	3081.69	-78.7352	3081.69	-86.5	3081.69	-100.2
	3079.76	-78.7261	3079.76	-86.47	3079.76	-100.18
	3077.83	-78.6738	3077.83	-86.45	3077.83	-100.16
	3075.9	-78.6383	3075.9	-86.46	3075.9	-100.13
	3073.98	-78.6485	3073.98	-86.45	3073.98	-100.13
	3072.05	-78.633	3072.05	-86.42	3072.05	-100.13
	3070.12	-78.5796	3070.12	-86.38	3070.12	-100.15
	3068.19	-78.5625	3068.19	-86.34	3068.19	-100.13
	3066.26	-78.5816	3066.26	-86.3	3066.26	-100.11
	3064.33	-78.5826	3064.33	-86.29	3064.33	-100.09
	3062.41	-78.5701	3062.41	-86.33	3062.41	-100.09
	3060.48	-78.5698	3060.48	-86.38	3060.48	-100.13
	3058.55	-78.6034	3058.55	-86.4	3058.55	-100.19
	3056.62	-78.6415	3056.62	-86.4	3056.62	-100.25
	3054.69	-78.6626	3054.69	-86.42	3054.69	-100.29
	3052.76	-78.6838	3052.76	-86.45	3052.76	-100.33
	3050.83	-78.757	3050.83	-86.48	3050.83	-100.38
	3048.91	-78.8426	3048.91	-86.54	3048.91	-100.46
	3046.98	-78.8892	3046.98	-86.65	3046.98	-100.53
	3045.05	-78.9072	3045.05	-86.76	3045.05	-100.58
	3043.12	-78.9182	3043.12	-86.82	3043.12	-100.59
	3041.19	-78.9053	3041.19	-86.82	3041.19	-100.62
	3039.26	-78.8992	3039.26	-86.84	3039.26	-100.67
	3037.34	-78.9464	3037.34	-86.88	3037.34	-100.72
	3035.41	-79.0236	3035.41	-86.92	3035.41	-100.79
	3033.48	-79.0945	3033.48	-86.98	3033.48	-100.87
	3031.55	-79.1472	3031.55	-87.08	3031.55	-100.95
	3029.62	-79.2312	3029.62	-87.21	3029.62	-101.02
	3027.69	-79.3186	3027.69	-87.32	3027.69	-101.08
	3025.76	-79.3845	3025.76	-87.44	3025.76	-101.15
	3023.84	-79.4261	3023.84	-87.56	3023.84	-101.23
	3021.91	-79.4959	3021.91	-87.64	3021.91	-101.33
	3019.98	-79.6042	3019.98	-87.7	3019.98	-101.42
	3018.05	-79.7294	3018.05	-87.8	3018.05	-101.51
	3016.12	-79.8312	3016.12	-87.94	3016.12	-101.59
	3014.19	-79.9016	3014.19	-88.06	3014.19	-101.68
	3012.26	-79.9639	3012.26	-88.13	3012.26	-101.74
	3010.34	-80.0225	3010.34	-88.18	3010.34	-101.76
	3008.41	-80.081	3008.41	-88.25	3008.41	-101.79
	3006.48	-80.1286	3006.48	-88.34	3006.48	-101.82
	3004.55	-80.1812	3004.55	-88.42	3004.55	-101.85
	3002.62	-80.2321	3002.62	-88.51	3002.62	-101.88
	3000.69	-80.3149	3000.69	-88.59	3000.69	-101.93
	2998.77	-80.3976	2998.77	-88.67	2998.77	-101.98
	2996.84	-80.4613	2996.84	-88.72	2996.84	-102.04
	2994.91	-80.5238	2994.91	-88.74	2994.91	-102.09
	2992.98	-80.6025	2992.98	-88.79	2992.98	-102.12
	2991.05	-80.6531	2991.05	-88.87	2991.05	-102.12
	2989.12	-80.679	2989.12	-88.94	2989.12	-102.12
	2987.2	-80.7314	2987.2	-89	2987.2	-102.14
	2985.27	-80.8003	2985.27	-89.05	2985.27	-102.17
	2983.34	-80.852	2983.34	-89.08	2983.34	-102.2
	2981.41	-80.9138	2981.41	-89.13	2981.41	-102.24
	2979.48	-80.9924	2979.48	-89.22	2979.48	-102.25
	2977.55	-81.0422	2977.55	-89.33	2977.55	-102.24
	2975.62	-81.0497	2975.62	-89.38	2975.62	-102.24
	2973.7	-81.0766	2973.7	-89.37	2973.7	-102.26
	2971.77	-81.13	2971.77	-89.41	2971.77	-102.29
	2969.84	-81.1652	2969.84	-89.52	2969.84	-102.33
	2967.91	-81.186	2967.91	-89.65	2967.91	-102.34
	2965.98	-81.2397	2965.98	-89.74	2965.98	-102.34
	2964.05	-81.3207	2964.05	-89.78	2964.05	-102.34
	2962.12	-81.3795	2962.12	-89.84	2962.12	-102.34
	2960.2	-81.4335	2960.2	-89.95	2960.2	-102.35
	2958.27	-81.482	2958.27	-90.08	2958.27	-102.36
	2956.34	-81.523	2956.34	-90.21	2956.34	-102.37
	2954.41	-81.5672	2954.41	-90.32	2954.41	-102.4
	2952.48	-81.6454	2952.48	-90.37	2952.48	-102.45
	2950.55	-81.7299	2950.55	-90.42	2950.55	-102.51
	2948.62	-81.8049	2948.62	-90.48	2948.62	-102.57
	2946.7	-81.8535	2946.7	-90.52	2946.7	-102.61
	2944.77	-81.8594	2944.77	-90.54	2944.77	-102.62
	2942.84	-81.8895	2942.84	-90.56	2942.84	-102.62
	2940.91	-81.9745	2940.91	-90.6	2940.91	-102.63
	2938.98	-82.0577	2938.98	-90.65	2938.98	-102.66
	2937.05	-82.1043	2937.05	-90.72	2937.05	-102.7
	2935.13	-82.1633	2935.13	-90.81	2935.13	-102.73
	2933.2	-82.2514	2933.2	-90.88	2933.2	-102.76
	2931.27	-82.329	2931.27	-90.9	2931.27	-102.79
	2929.34	-82.4023	2929.34	-90.9	2929.34	-102.81
	2927.41	-82.4661	2927.41	-90.9	2927.41	-102.85
	2925.48	-82.5311	2925.48	-90.82	2925.48	-102.91
	2923.55	-82.6376	2923.55	-90.63	2923.55	-102.98
	2921.63	-82.7906	2921.63	-90.38	2921.63	-103.06
	2919.7	-82.9337	2919.7	-90.09	2919.7	-103.16
	2917.77	-83.0226	2917.77	-89.85	2917.77	-103.26
	2915.84	-83.0756	2915.84	-89.86	2915.84	-103.34
	2913.91	-83.1097	2913.91	-90.21	2913.91	-103.43
	2911.99	-83.1363	2911.99	-90.72	2911.99	-103.48
	2910.06	-83.1869	2910.06	-91.24	2910.06	-103.53
	2908.13	-83.2498	2908.13	-91.63	2908.13	-103.59
	2906.2	-83.3083	2906.2	-91.84	2906.2	-103.66
	2904.27	-83.3665	2904.27	-91.92	2904.27	-103.75
	2902.34	-83.4192	2902.34	-92	2902.34	-103.81
	2900.41	-83.4385	2900.41	-92.07	2900.41	-103.83
	2898.49	-83.4624	2898.49	-92.12	2898.49	-103.85
	2896.56	-83.5086	2896.56	-92.17	2896.56	-103.86
	2894.63	-83.5483	2894.63	-92.23	2894.63	-103.89
	2892.7	-83.6002	2892.7	-92.32	2892.7	-103.95
	2890.77	-83.6709	2890.77	-92.42	2890.77	-104.01
	2888.84	-83.7169	2888.84	-92.51	2888.84	-104.06
	2886.91	-83.7391	2886.91	-92.55	2886.91	-104.1
	2884.99	-83.7831	2884.99	-92.56	2884.99	-104.13
	2883.06	-83.8555	2883.06	-92.57	2883.06	-104.15
	2881.13	-83.9061	2881.13	-92.61	2881.13	-104.19
	2879.2	-83.945	2879.2	-92.69	2879.2	-104.25
	2877.27	-83.997	2877.27	-92.81	2877.27	-104.29
	2875.34	-84.0588	2875.34	-92.93	2875.34	-104.31
	2873.41	-84.0924	2873.41	-93.04	2873.41	-104.35
	2871.49	-84.1213	2871.49	-93.12	2871.49	-104.39
	2869.56	-84.1898	2869.56	-93.17	2869.56	-104.46
	2867.63	-84.2643	2867.63	-93.21	2867.63	-104.51
	2865.7	-84.3431	2865.7	-93.25	2865.7	-104.55
	2863.77	-84.4071	2863.77	-93.29	2863.77	-104.57
	2861.84	-84.4487	2861.84	-93.33	2861.84	-104.6
	2859.92	-84.4626	2859.92	-93.39	2859.92	-104.61
	2857.99	-84.5076	2857.99	-93.43	2857.99	-104.62
	2856.06	-84.5834	2856.06	-93.41	2856.06	-104.65
	2854.13	-84.6817	2854.13	-93.21	2854.13	-104.69
	2852.2	-84.7862	2852.2	-92.79	2852.2	-104.73
	2850.27	-84.868	2850.27	-92.31	2850.27	-104.79
	2848.34	-84.9249	2848.34	-92.18	2848.34	-104.87
	2846.42	-84.9809	2846.42	-92.57	2846.42	-104.98
	2844.49	-85.0654	2844.49	-93.21	2844.49	-105.12
	2842.56	-85.155	2842.56	-93.7	2842.56	-105.23
	2840.63	-85.2287	2840.63	-93.93	2840.63	-105.32
	2838.7	-85.3174	2838.7	-94.07	2838.7	-105.39
	2836.77	-85.4159	2836.77	-94.23	2836.77	-105.44
	2834.85	-85.5037	2834.85	-94.41	2834.85	-105.5
	2832.92	-85.5513	2832.92	-94.56	2832.92	-105.58
	2830.99	-85.6094	2830.99	-94.66	2830.99	-105.67
	2829.06	-85.7078	2829.06	-94.73	2829.06	-105.77
	2827.13	-85.8354	2827.13	-94.81	2827.13	-105.87
	2825.2	-85.9379	2825.2	-94.9	2825.2	-105.96
	2823.28	-86.0284	2823.28	-94.97	2823.28	-106.03
	2821.35	-86.1147	2821.35	-95.07	2821.35	-106.09
	2819.42	-86.173	2819.42	-95.2	2819.42	-106.15
	2817.49	-86.2165	2817.49	-95.33	2817.49	-106.22
	2815.56	-86.3011	2815.56	-95.43	2815.56	-106.28
	2813.63	-86.3992	2813.63	-95.51	2813.63	-106.32
	2811.7	-86.455	2811.7	-95.6	2811.7	-106.33
	2809.78	-86.4874	2809.78	-95.67	2809.78	-106.36
	2807.85	-86.5433	2807.85	-95.7	2807.85	-106.4
	2805.92	-86.6196	2805.92	-95.73	2805.92	-106.46
	2803.99	-86.6967	2803.99	-95.8	2803.99	-106.52
	2802.06	-86.7725	2802.06	-95.91	2802.06	-106.58
	2800.13	-86.8383	2800.13	-96.02	2800.13	-106.64
	2798.2	-86.8851	2798.2	-96.11	2798.2	-106.69
	2796.28	-86.9122	2796.28	-96.19	2796.28	-106.71
	2794.35	-86.9398	2794.35	-96.23	2794.35	-106.72
	2792.42	-86.9714	2792.42	-96.26	2792.42	-106.75
	2790.49	-87.0263	2790.49	-96.3	2790.49	-106.82
	2788.56	-87.1224	2788.56	-96.38	2788.56	-106.89
	2786.63	-87.2288	2786.63	-96.46	2786.63	-106.94
	2784.71	-87.3011	2784.71	-96.54	2784.71	-106.97
	2782.78	-87.3289	2782.78	-96.63	2782.78	-106.98
	2780.85	-87.383	2780.85	-96.72	2780.85	-107
	2778.92	-87.481	2778.92	-96.81	2778.92	-107.04
	2776.99	-87.5645	2776.99	-96.81	2776.99	-107.09
	2775.06	-87.6071	2775.06	-96.8	2775.06	-107.15
	2773.14	-87.6462	2773.14	-96.85	2773.14	-107.21
	2771.21	-87.7063	2771.21	-96.96	2771.21	-107.26
	2769.28	-87.7641	2769.28	-97.07	2769.28	-107.28
	2767.35	-87.8367	2767.35	-97.19	2767.35	-107.29
	2765.42	-87.9452	2765.42	-97.28	2765.42	-107.34
	2763.49	-88.0578	2763.49	-97.35	2763.49	-107.39
	2761.56	-88.1432	2761.56	-97.4	2761.56	-107.46
	2759.64	-88.197	2759.64	-97.44	2759.64	-107.52
	2757.71	-88.242	2757.71	-97.47	2757.71	-107.55
	2755.78	-88.311	2755.78	-97.52	2755.78	-107.57
	2753.85	-88.3895	2753.85	-97.62	2753.85	-107.58
	2751.92	-88.4334	2751.92	-97.75	2751.92	-107.6
	2749.99	-88.4641	2749.99	-97.84	2749.99	-107.65
	2748.07	-88.5438	2748.07	-97.89	2748.07	-107.71
	2746.14	-88.6479	2746.14	-97.96	2746.14	-107.78
	2744.21	-88.727	2744.21	-98.03	2744.21	-107.84
	2742.28	-88.8228	2742.28	-98.09	2742.28	-107.9
	2740.35	-88.9536	2740.35	-98.17	2740.35	-107.96
	2738.42	-89.0559	2738.42	-98.26	2738.42	-108.01
	2736.49	-89.114	2736.49	-98.37	2736.49	-108.06
	2734.57	-89.1796	2734.57	-98.46	2734.57	-108.1
	2732.64	-89.2744	2732.64	-98.53	2732.64	-108.16
	2730.71	-89.3591	2730.71	-98.58	2730.71	-108.22
	2728.78	-89.4083	2728.78	-98.65	2728.78	-108.26
	2726.85	-89.438	2726.85	-98.72	2726.85	-108.3
	2724.92	-89.4783	2724.92	-98.78	2724.92	-108.34
	2722.99	-89.5494	2722.99	-98.83	2722.99	-108.38
	2721.07	-89.6501	2721.07	-98.92	2721.07	-108.43
	2719.14	-89.7685	2719.14	-99.03	2719.14	-108.49
	2717.21	-89.8732	2717.21	-99.14	2717.21	-108.55
	2715.28	-89.9583	2715.28	-99.22	2715.28	-108.61
	2713.35	-90.0297	2713.35	-99.25	2713.35	-108.67
	2711.42	-90.0894	2711.42	-99.27	2711.42	-108.71
	2709.5	-90.1406	2709.5	-99.33	2709.5	-108.75
	2707.57	-90.231	2707.57	-99.41	2707.57	-108.79
	2705.64	-90.3312	2705.64	-99.51	2705.64	-108.84
	2703.71	-90.3959	2703.71	-99.61	2703.71	-108.88
	2701.78	-90.452	2701.78	-99.69	2701.78	-108.91
	2699.85	-90.5351	2699.85	-99.77	2699.85	-108.94
	2697.93	-90.615	2697.93	-99.85	2697.93	-108.98
	2696	-90.6613	2696	-99.88	2696	-109.05
	2694.07	-90.6966	2694.07	-99.88	2694.07	-109.11
	2692.14	-90.76	2692.14	-99.91	2692.14	-109.16
	2690.21	-90.8331	2690.21	-99.98	2690.21	-109.17
	2688.28	-90.8865	2688.28	-100.05	2688.28	-109.16
	2686.35	-90.9229	2686.35	-100.1	2686.35	-109.16
	2684.43	-90.9792	2684.43	-100.16	2684.43	-109.21
	2682.5	-91.0515	2682.5	-100.2	2682.5	-109.28
	2680.57	-91.1207	2680.57	-100.24	2680.57	-109.36
	2678.64	-91.1919	2678.64	-100.3	2678.64	-109.41
	2676.71	-91.2606	2676.71	-100.39	2676.71	-109.44
	2674.78	-91.3354	2674.78	-100.45	2674.78	-109.45
	2672.86	-91.4279	2672.86	-100.49	2672.86	-109.49
	2670.93	-91.5382	2670.93	-100.56	2670.93	-109.54
	2669	-91.636	2669	-100.64	2669	-109.59
	2667.07	-91.7164	2667.07	-100.71	2667.07	-109.64
	2665.14	-91.8064	2665.14	-100.78	2665.14	-109.69
	2663.21	-91.9171	2663.21	-100.85	2663.21	-109.77
	2661.28	-92.0307	2661.28	-100.89	2661.28	-109.86
	2659.36	-92.1247	2659.36	-100.92	2659.36	-109.94
	2657.43	-92.1969	2657.43	-100.98	2657.43	-110.01
	2655.5	-92.2652	2655.5	-101.06	2655.5	-110.06
	2653.57	-92.3467	2653.57	-101.13	2653.57	-110.09
	2651.64	-92.4246	2651.64	-101.16	2651.64	-110.13
	2649.71	-92.4782	2649.71	-101.14	2649.71	-110.17
	2647.78	-92.5363	2647.78	-101.12	2647.78	-110.19
	2645.86	-92.6015	2645.86	-101.13	2645.86	-110.23
	2643.93	-92.6664	2643.93	-101.18	2643.93	-110.27
	2642	-92.7275	2642	-101.22	2642	-110.31
	2640.07	-92.7725	2640.07	-101.22	2640.07	-110.35
	2638.14	-92.8005	2638.14	-101.22	2638.14	-110.38
	2636.21	-92.8404	2636.21	-101.24	2636.21	-110.41
	2634.28	-92.897	2634.28	-101.26	2634.28	-110.45
	2632.36	-92.9572	2632.36	-101.28	2632.36	-110.5
	2630.43	-93.0378	2630.43	-101.33	2630.43	-110.54
	2628.5	-93.1452	2628.5	-101.42	2628.5	-110.58
	2626.57	-93.2506	2626.57	-101.44	2626.57	-110.6
	2624.64	-93.3402	2624.64	-101.43	2624.64	-110.64
	2622.72	-93.4089	2622.72	-101.43	2622.72	-110.7
	2620.79	-93.4738	2620.79	-101.45	2620.79	-110.76
	2618.86	-93.5367	2618.86	-101.47	2618.86	-110.8
	2616.93	-93.6101	2616.93	-101.53	2616.93	-110.86
	2615	-93.6981	2615	-101.64	2615	-110.89
	2613.07	-93.8149	2613.07	-101.76	2613.07	-110.93
	2611.14	-93.9196	2611.14	-101.83	2611.14	-110.97
	2609.22	-93.997	2609.22	-101.81	2609.22	-111
	2607.29	-94.0497	2607.29	-101.78	2607.29	-111.05
	2605.36	-94.0805	2605.36	-101.79	2605.36	-111.1
	2603.43	-94.1232	2603.43	-101.83	2603.43	-111.13
	2601.5	-94.2104	2601.5	-101.87	2601.5	-111.16
	2599.57	-94.3212	2599.57	-101.92	2599.57	-111.16
	2597.64	-94.4136	2597.64	-101.98	2597.64	-111.17
	2595.72	-94.4666	2595.72	-102.01	2595.72	-111.22
	2593.79	-94.4761	2593.79	-102.02	2593.79	-111.29
	2591.86	-94.4839	2591.86	-102.06	2591.86	-111.38
	2589.93	-94.5437	2589.93	-102.09	2589.93	-111.45
	2588	-94.5974	2588	-102.09	2588	-111.48
	2586.07	-94.6146	2586.07	-102.11	2586.07	-111.48
	2584.14	-94.6535	2584.14	-102.17	2584.14	-111.45
	2582.22	-94.7111	2582.22	-102.25	2582.22	-111.44
	2580.29	-94.7322	2580.29	-102.3	2580.29	-111.46
	2578.36	-94.7699	2578.36	-102.32	2578.36	-111.54
	2576.43	-94.8886	2576.43	-102.31	2576.43	-111.63
	2574.5	-94.9748	2574.5	-102.3	2574.5	-111.7
	2572.57	-95.0011	2572.57	-102.28	2572.57	-111.72
	2570.65	-95.0639	2570.65	-102.32	2570.65	-111.76
	2568.72	-95.1602	2568.72	-102.4	2568.72	-111.8
	2566.79	-95.233	2566.79	-102.52	2566.79	-111.85
	2564.86	-95.3004	2564.86	-102.6	2564.86	-111.88
	2562.93	-95.4074	2562.93	-102.62	2562.93	-111.92
	2561	-95.4958	2561	-102.62	2561	-111.97
	2559.07	-95.5584	2559.07	-102.66	2559.07	-112.03
	2557.15	-95.6158	2557.15	-102.74	2557.15	-112.1
	2555.22	-95.6736	2555.22	-102.78	2555.22	-112.15
	2553.29	-95.742	2553.29	-102.79	2553.29	-112.17
	2551.36	-95.7921	2551.36	-102.83	2551.36	-112.19
	2549.43	-95.823	2549.43	-102.92	2549.43	-112.2
	2547.5	-95.8734	2547.5	-102.98	2547.5	-112.21
	2545.58	-95.9483	2545.58	-102.98	2545.58	-112.25
	2543.65	-95.9999	2543.65	-102.97	2543.65	-112.3
	2541.72	-96.0352	2541.72	-103.01	2541.72	-112.36
	2539.79	-96.0521	2539.79	-103.06	2539.79	-112.41
	2537.86	-96.0145	2537.86	-103.07	2537.86	-112.42
	2535.93	-95.9877	2535.93	-103.06	2535.93	-112.42
	2534.01	-96.0156	2534.01	-103.12	2534.01	-112.45
	2532.08	-96.0413	2532.08	-103.2	2532.08	-112.49
	2530.15	-96.0864	2530.15	-103.21	2530.15	-112.56
	2528.22	-96.1909	2528.22	-103.16	2528.22	-112.63
	2526.29	-96.2926	2526.29	-103.16	2526.29	-112.67
	2524.36	-96.376	2524.36	-103.23	2524.36	-112.67
	2522.43	-96.4784	2522.43	-103.32	2522.43	-112.69
	2520.51	-96.5941	2520.51	-103.4	2520.51	-112.7
	2518.58	-96.7201	2518.58	-103.45	2518.58	-112.74
	2516.65	-96.9173	2516.65	-103.5	2516.65	-112.81
	2514.72	-97.0995	2514.72	-103.55	2514.72	-112.89
	2512.79	-97.2037	2512.79	-103.62	2512.79	-112.95
	2510.86	-97.278	2510.86	-103.68	2510.86	-113.01
	2508.93	-97.4226	2508.93	-103.74	2508.93	-113.07
	2507.01	-97.6071	2507.01	-103.78	2507.01	-113.14
	2505.08	-97.7426	2505.08	-103.82	2505.08	-113.22
	2503.15	-97.8136	2503.15	-103.88	2503.15	-113.29
	2501.22	-97.8939	2501.22	-103.96	2501.22	-113.36
	2499.29	-97.9886	2499.29	-104.04	2499.29	-113.41
	2497.36	-98.0499	2497.36	-104.1	2497.36	-113.47
	2495.44	-98.1023	2495.44	-104.15	2495.44	-113.5
	2493.51	-98.21	2493.51	-104.21	2493.51	-113.53
	2491.58	-98.3438	2491.58	-104.3	2491.58	-113.56
	2489.65	-98.4581	2489.65	-104.39	2489.65	-113.58
	2487.72	-98.5222	2487.72	-104.44	2487.72	-113.62
	2485.79	-98.5833	2485.79	-104.48	2485.79	-113.68
	2483.86	-98.6428	2483.86	-104.49	2483.86	-113.75
	2481.94	-98.72	2481.94	-104.49	2481.94	-113.82
	2480.01	-98.784	2480.01	-104.51	2480.01	-113.86
	2478.08	-98.8601	2478.08	-104.6	2478.08	-113.88
	2476.15	-98.9382	2476.15	-104.71	2476.15	-113.91
	2474.22	-98.9994	2474.22	-104.79	2474.22	-113.96
	2472.29	-99.0365	2472.29	-104.84	2472.29	-114.01
	2470.37	-99.1114	2470.37	-104.87	2470.37	-114.06
	2468.44	-99.225	2468.44	-104.91	2468.44	-114.12
	2466.51	-99.2613	2466.51	-104.94	2466.51	-114.17
	2464.58	-99.2976	2464.58	-105	2464.58	-114.22
	2462.65	-99.3339	2462.65	-105.02	2462.65	-114.27
	2460.72	-99.3702	2460.72	-105.07	2460.72	-114.31
	2458.8	-99.4066	2458.8	-105.17	2458.8	-114.37
	2456.87	-99.4429	2456.87	-105.3	2456.87	-114.45
	2454.94	-99.4792	2454.94	-105.39	2454.94	-114.53
	2453.01	-99.5155	2453.01	-105.41	2453.01	-114.59
	2451.08	-99.5518	2451.08	-105.38	2451.08	-114.64
	2449.15	-99.5881	2449.15	-105.38	2449.15	-114.66
	2447.22	-99.6244	2447.22	-105.44	2447.22	-114.68
	2445.3	-99.6608	2445.3	-105.51	2445.3	-114.71
	2443.37	-99.6971	2443.37	-105.56	2443.37	-114.75
	2441.44	-99.7334	2441.44	-105.59	2441.44	-114.79
	2439.51	-99.7697	2439.51	-105.61	2439.51	-114.84
	2437.58	-99.806	2437.58	-105.67	2437.58	-114.88
	2435.65	-99.8423	2435.65	-105.77	2435.65	-114.9
	2433.72	-99.8786	2433.72	-105.86	2433.72	-114.94
	2431.8	-99.915	2431.8	-105.89	2431.8	-114.99
	2429.87	-99.9513	2429.87	-105.91	2429.87	-115.04
	2427.94	-99.9876	2427.94	-105.98	2427.94	-115.09
	2426.01	-100.024	2426.01	-106.06	2426.01	-115.13
	2424.08	-100.06	2424.08	-106.1	2424.08	-115.15
	2422.15	-100.097	2422.15	-106.11	2422.15	-115.16
	2420.23	-100.133	2420.23	-106.16	2420.23	-115.18
	2418.3	-100.169	2418.3	-106.23	2418.3	-115.2
	2416.37	-100.205	2416.37	-106.3	2416.37	-115.25
	2414.44	-100.242	2414.44	-106.34	2414.44	-115.3
	2412.51	-100.278	2412.51	-106.4	2412.51	-115.38
	2410.58	-100.314	2410.58	-106.5	2410.58	-115.45
	2408.66	-100.351	2408.66	-106.62	2408.66	-115.51
	2406.73	-100.387	2406.73	-106.67	2406.73	-115.57
	2404.8	-100.423	2404.8	-106.71	2404.8	-115.62
	2402.87	-100.46	2402.87	-106.74	2402.87	-115.68
	2400.94	-100.496	2400.94	-106.78	2400.94	-115.74
	2399.01	-100.532	2399.01	-106.82	2399.01	-115.79
	2397.08	-100.569	2397.08	-106.85	2397.08	-115.85
	2395.16	-100.605	2395.16	-106.89	2395.16	-115.91
	2393.23	-100.641	2393.23	-106.93	2393.23	-115.96
	2391.3	-100.678	2391.3	-106.96	2391.3	-116.02
	2389.37	-100.714	2389.37	-107	2389.37	-116.08
	2387.44	-100.75	2387.44	-107.04	2387.44	-116.13
	2385.51	-100.786	2385.51	-107.07	2385.51	-116.19
	2383.59	-100.823	2383.59	-107.11	2383.59	-116.25
	2381.66	-100.859	2381.66	-107.14	2381.66	-116.3
	2379.73	-100.895	2379.73	-107.18	2379.73	-116.36
	2377.8	-100.932	2377.8	-107.22	2377.8	-116.42
	2375.87	-100.968	2375.87	-107.25	2375.87	-116.47
	2373.94	-101.004	2373.94	-107.29	2373.94	-116.53
	2372.01	-101.041	2372.01	-107.33	2372.01	-116.59
	2370.09	-101.077	2370.09	-107.36	2370.09	-116.64
	2368.16	-101.113	2368.16	-107.4	2368.16	-116.7
	2366.23	-101.15	2366.23	-107.44	2366.23	-116.76
	2364.3	-101.186	2364.3	-107.47	2364.3	-116.81
	2362.37	-101.222	2362.37	-107.51	2362.37	-116.87
	2360.44	-101.259	2360.44	-107.55	2360.44	-116.93
	2358.51	-101.295	2358.51	-107.58	2358.51	-116.98
	2356.59	-101.331	2356.59	-107.62	2356.59	-117.04
	2354.66	-101.368	2354.66	-107.65	2354.66	-117.1
	2352.73	-101.404	2352.73	-107.69	2352.73	-117.15
	2350.8	-101.44	2350.8	-107.73	2350.8	-117.21
	2348.87	-101.476	2348.87	-107.76	2348.87	-117.27
	2346.94	-101.513	2346.94	-107.8	2346.94	-117.32
	2345.01	-101.549	2345.01	-107.84	2345.01	-117.38
	2343.09	-101.585	2343.09	-107.87	2343.09	-117.44
	2341.16	-101.622	2341.16	-107.91	2341.16	-117.49
	2339.23	-101.658	2339.23	-107.95	2339.23	-117.55
	2337.3	-101.694	2337.3	-107.98	2337.3	-117.61
	2335.37	-101.731	2335.37	-108.02	2335.37	-117.66
	2333.45	-101.767	2333.45	-108.06	2333.45	-117.72
	2331.52	-101.803	2331.52	-108.09	2331.52	-117.78
	2329.59	-101.84	2329.59	-108.13	2329.59	-117.83
	2327.66	-101.876	2327.66	-108.17	2327.66	-117.89
	2325.73	-101.912	2325.73	-108.2	2325.73	-117.95
	2323.8	-101.949	2323.8	-108.24	2323.8	-118
	2321.87	-101.985	2321.87	-108.27	2321.87	-118.06
	2319.95	-102.021	2319.95	-108.31	2319.95	-118.12
	2318.02	-102.057	2318.02	-108.35	2318.02	-118.17
	2316.09	-102.094	2316.09	-108.38	2316.09	-118.23
	2314.16	-102.13	2314.16	-108.42	2314.16	-118.29
	2312.23	-102.166	2312.23	-108.46	2312.23	-118.32
	2310.3	-102.203	2310.3	-108.49	2310.3	-118.35
	2308.38	-102.239	2308.38	-108.53	2308.38	-118.39
	2306.45	-102.275	2306.45	-108.57	2306.45	-118.42
	2304.52	-102.312	2304.52	-108.6	2304.52	-118.45
	2302.59	-102.348	2302.59	-108.64	2302.59	-118.48
	2300.66	-102.384	2300.66	-108.68	2300.66	-118.52
	2298.73	-102.421	2298.73	-108.71	2298.73	-118.55
	2296.8	-102.457	2296.8	-108.75	2296.8	-118.58
	2294.88	-102.493	2294.88	-108.78	2294.88	-118.61
	2292.95	-102.53	2292.95	-108.82	2292.95	-118.65
	2291.02	-102.566	2291.02	-108.86	2291.02	-118.68
	2289.09	-102.602	2289.09	-108.89	2289.09	-118.71
	2287.16	-102.638	2287.16	-108.93	2287.16	-118.75
	2285.23	-102.675	2285.23	-108.97	2285.23	-118.78
	2283.3	-102.711	2283.3	-109	2283.3	-118.81
	2281.38	-102.747	2281.38	-109.04	2281.38	-118.84
	2279.45	-102.784	2279.45	-109.08	2279.45	-118.88
	2277.52	-102.82	2277.52	-109.11	2277.52	-118.91
	2275.59	-102.856	2275.59	-109.15	2275.59	-118.94
	2273.66	-102.893	2273.66	-109.19	2273.66	-118.97
	2271.73	-102.929	2271.73	-109.22	2271.73	-119.01
	2269.8	-102.965	2269.8	-109.26	2269.8	-119.04
	2267.88	-103.002	2267.88	-109.3	2267.88	-119.07
	2265.95	-103.038	2265.95	-109.33	2265.95	-119.1
	2264.02	-103.074	2264.02	-109.37	2264.02	-119.14
	2262.09	-103.111	2262.09	-109.4	2262.09	-119.17
	2260.16	-103.147	2260.16	-109.44	2260.16	-119.2
	2258.23	-103.183	2258.23	-109.48	2258.23	-119.24
	2256.31	-103.22	2256.31	-109.51	2256.31	-119.27
	2254.38	-103.256	2254.38	-109.55	2254.38	-119.3
	2252.45	-103.292	2252.45	-109.59	2252.45	-119.33
	2250.52	-103.328	2250.52	-109.62	2250.52	-119.37
	2248.59	-103.365	2248.59	-109.66	2248.59	-119.4
	2246.66	-103.401	2246.66	-109.7	2246.66	-119.43
	2244.74	-103.437	2244.74	-109.73	2244.74	-119.46
	2242.81	-103.474	2242.81	-109.77	2242.81	-119.5
	2240.88	-103.51	2240.88	-109.81	2240.88	-119.53
	2238.95	-103.546	2238.95	-109.84	2238.95	-119.56
	2237.02	-103.583	2237.02	-109.88	2237.02	-119.6
	2235.09	-103.619	2235.09	-109.91	2235.09	-119.63
	2233.16	-103.655	2233.16	-109.95	2233.16	-119.66
	2231.24	-103.692	2231.24	-109.99	2231.24	-119.69
	2229.31	-103.728	2229.31	-110.02	2229.31	-119.73
	2227.38	-103.764	2227.38	-110.06	2227.38	-119.76
	2225.45	-103.801	2225.45	-110.1	2225.45	-119.79
	2223.52	-103.837	2223.52	-110.13	2223.52	-119.82
	2221.59	-103.873	2221.59	-110.17	2221.59	-119.86
	2219.66	-103.909	2219.66	-110.21	2219.66	-119.89
	2217.74	-103.946	2217.74	-110.24	2217.74	-119.92
	2215.81	-103.982	2215.81	-110.28	2215.81	-119.96
	2213.88	-104.018	2213.88	-110.32	2213.88	-119.99
	2211.95	-104.055	2211.95	-110.35	2211.95	-120.02
	2210.02	-104.091	2210.02	-110.39	2210.02	-120.05
	2208.09	-104.127	2208.09	-110.42	2208.09	-120.09
	2206.17	-104.164	2206.17	-110.46	2206.17	-120.12
	2204.24	-104.2	2204.24	-110.5	2204.24	-120.15
	2202.31	-104.236	2202.31	-110.53	2202.31	-120.18
	2200.38	-104.273	2200.38	-110.57	2200.38	-120.22
	2198.45	-104.309	2198.45	-110.61	2198.45	-120.25
	2196.52	-104.345	2196.52	-110.64	2196.52	-120.28
	2194.59	-104.382	2194.59	-110.68	2194.59	-120.31
	2192.67	-104.418	2192.67	-110.72	2192.67	-120.35
	2190.74	-104.454	2190.74	-110.75	2190.74	-120.38
	2188.81	-104.491	2188.81	-110.79	2188.81	-120.41
	2186.88	-104.527	2186.88	-110.83	2186.88	-120.45
	2184.95	-104.563	2184.95	-110.86	2184.95	-120.48
	2183.02	-104.599	2183.02	-110.9	2183.02	-120.51
	2181.1	-104.636	2181.1	-110.94	2181.1	-120.54
	2179.17	-104.672	2179.17	-110.97	2179.17	-120.58
	2177.24	-104.708	2177.24	-111.01	2177.24	-120.61
	2175.31	-104.745	2175.31	-111.04	2175.31	-120.64
	2173.38	-104.781	2173.38	-111.08	2173.38	-120.67
	2171.45	-104.817	2171.45	-111.12	2171.45	-120.71
	2169.53	-104.854	2169.53	-111.15	2169.53	-120.74
	2167.6	-104.89	2167.6	-111.19	2167.6	-120.77
	2165.67	-104.926	2165.67	-111.23	2165.67	-120.81
	2163.74	-104.963	2163.74	-111.26	2163.74	-120.84
	2161.81	-104.99	2161.81	-111.3	2161.81	-120.87
	2159.88	-105.017	2159.88	-111.34	2159.88	-120.9
	2157.95	-105.044	2157.95	-111.37	2157.95	-120.94
	2156.03	-105.071	2156.03	-111.41	2156.03	-120.97
	2154.1	-105.098	2154.1	-111.45	2154.1	-121
	2152.17	-105.125	2152.17	-111.48	2152.17	-121.03
	2150.24	-105.152	2150.24	-111.52	2150.24	-121.07
	2148.31	-105.18	2148.31	-111.55	2148.31	-121.1
	2146.38	-105.207	2146.38	-111.59	2146.38	-121.13
	2144.45	-105.234	2144.45	-111.63	2144.45	-121.16
	2142.53	-105.261	2142.53	-111.66	2142.53	-121.2
	2140.6	-105.288	2140.6	-111.7	2140.6	-121.23
	2138.67	-105.315	2138.67	-111.74	2138.67	-121.26
	2136.74	-105.342	2136.74	-111.77	2136.74	-121.3
	2134.81	-105.369	2134.81	-111.81	2134.81	-121.33
	2132.88	-105.397	2132.88	-111.85	2132.88	-121.36
	2130.96	-105.424	2130.96	-111.88	2130.96	-121.39
	2129.03	-105.451	2129.03	-111.92	2129.03	-121.43
	2127.1	-105.478	2127.1	-111.96	2127.1	-121.46
	2125.17	-105.505	2125.17	-111.99	2125.17	-121.49
	2123.24	-105.532	2123.24	-112.03	2123.24	-121.52
	2121.31	-105.559	2121.31	-112.07	2121.31	-121.56
	2119.39	-105.586	2119.39	-112.1	2119.39	-121.59
	2117.46	-105.614	2117.46	-112.14	2117.46	-121.62
	2115.53	-105.641	2115.53	-112.17	2115.53	-121.66
	2113.6	-105.668	2113.6	-112.21	2113.6	-121.69
	2111.67	-105.695	2111.67	-112.25	2111.67	-121.72
	2109.74	-105.722	2109.74	-112.28	2109.74	-121.75
	2107.81	-105.749	2107.81	-112.32	2107.81	-121.79
	2105.89	-105.776	2105.89	-112.36	2105.89	-121.82
	2103.96	-105.803	2103.96	-112.39	2103.96	-121.85
	2102.03	-105.831	2102.03	-112.43	2102.03	-121.88
	2100.1	-105.858	2100.1	-112.47	2100.1	-121.92
	2098.17	-105.885	2098.17	-112.5	2098.17	-121.95
	2096.24	-105.912	2096.24	-112.54	2096.24	-121.98
	2094.32	-105.939	2094.32	-112.58	2094.32	-122.01
	2092.39	-105.966	2092.39	-112.61	2092.39	-122.05
	2090.46	-105.993	2090.46	-112.65	2090.46	-122.08
	2088.53	-106.02	2088.53	-112.68	2088.53	-122.11
	2086.6	-106.048	2086.6	-112.72	2086.6	-122.15
	2084.67	-106.075	2084.67	-112.76	2084.67	-122.18
	2082.74	-106.102	2082.74	-112.79	2082.74	-122.21
	2080.82	-106.129	2080.82	-112.83	2080.82	-122.24
	2078.89	-106.156	2078.89	-112.87	2078.89	-122.28
	2076.96	-106.183	2076.96	-112.9	2076.96	-122.31
	2075.03	-106.21	2075.03	-112.94	2075.03	-122.34
	2073.1	-106.237	2073.1	-112.98	2073.1	-122.37
	2071.17	-106.265	2071.17	-113.01	2071.17	-122.41
	2069.24	-106.292	2069.24	-113.05	2069.24	-122.44
	2067.32	-106.319	2067.32	-113.09	2067.32	-122.47
	2065.39	-106.346	2065.39	-113.12	2065.39	-122.51
	2063.46	-106.373	2063.46	-113.16	2063.46	-122.54
	2061.53	-106.4	2061.53	-113.19	2061.53	-122.57
	2059.6	-106.427	2059.6	-113.23	2059.6	-122.6
	2057.67	-106.454	2057.67	-113.27	2057.67	-122.64
	2055.74	-106.482	2055.74	-113.3	2055.74	-122.67
	2053.82	-106.509	2053.82	-113.34	2053.82	-122.7
	2051.89	-106.536	2051.89	-113.38	2051.89	-122.73
	2049.96	-106.563	2049.96	-113.41	2049.96	-122.77
	2048.03	-106.59	2048.03	-113.45	2048.03	-122.8
	2046.1	-106.617	2046.1	-113.49	2046.1	-122.83
	2044.17	-106.644	2044.17	-113.52	2044.17	-122.86
	2042.25	-106.671	2042.25	-113.56	2042.25	-122.9
	2040.32	-106.699	2040.32	-113.6	2040.32	-122.93
	2038.39	-106.726	2038.39	-113.63	2038.39	-122.96
	2036.46	-106.753	2036.46	-113.67	2036.46	-123
	2034.53	-106.78	2034.53	-113.71	2034.53	-123.03
	2032.6	-106.807	2032.6	-113.74	2032.6	-123.06
	2030.67	-106.834	2030.67	-113.78	2030.67	-123.09
	2028.75	-106.861	2028.75	-113.81	2028.75	-123.13
	2026.82	-106.888	2026.82	-113.85	2026.82	-123.16
	2024.89	-106.916	2024.89	-113.89	2024.89	-123.19
	2022.96	-106.943	2022.96	-113.92	2022.96	-123.22
	2021.03	-106.97	2021.03	-113.96	2021.03	-123.26
	2019.11	-106.997	2019.11	-114	2019.11	-123.29
	2017.18	-107.024	2017.18	-114.03	2017.18	-123.32
	2015.25	-107.051	2015.25	-114.07	2015.25	-123.36
	2013.32	-107.078	2013.32	-114.11	2013.32	-123.39
	2011.39	-107.105	2011.39	-114.14	2011.39	-123.42
	2009.46	-107.133	2009.46	-114.18	2009.46	-123.45
	2007.53	-107.16	2007.53	-114.22	2007.53	-123.49
	2005.61	-107.187	2005.61	-114.25	2005.61	-123.52
	2003.68	-107.214	2003.68	-114.29	2003.68	-123.55
	2001.75	-107.241	2001.75	-114.32	2001.75	-123.58
	1999.82	-107.268	1999.82	-114.36	1999.82	-123.62
	1997.89	-107.295	1997.89	-114.4	1997.89	-123.65
	1995.96	-107.322	1995.96	-114.43	1995.96	-123.68
	1994.04	-107.35	1994.04	-114.47	1994.04	-123.71
	1992.11	-107.377	1992.11	-114.51	1992.11	-123.75
	1990.18	-107.404	1990.18	-114.54	1990.18	-123.78
	1988.25	-107.431	1988.25	-114.58	1988.25	-123.81
	1986.32	-107.458	1986.32	-114.62	1986.32	-123.85
	1984.39	-107.485	1984.39	-114.65	1984.39	-123.88
	1982.46	-107.512	1982.46	-114.69	1982.46	-123.91
	1980.54	-107.539	1980.54	-114.73	1980.54	-123.94
	1978.61	-107.567	1978.61	-114.76	1978.61	-123.98
	1976.68	-107.594	1976.68	-114.8	1976.68	-124.01
	1974.75	-107.621	1974.75	-114.83	1974.75	-124.04
	1972.82	-107.648	1972.82	-114.87	1972.82	-124.07
	1970.89	-107.675	1970.89	-114.91	1970.89	-124.11
	1968.96	-107.702	1968.96	-114.94	1968.96	-124.14
	1967.04	-107.729	1967.04	-114.98	1967.04	-124.17
	1965.11	-107.756	1965.11	-115.02	1965.11	-124.21
	1963.18	-107.784	1963.18	-115.05	1963.18	-124.24
	1961.25	-107.811	1961.25	-115.09	1961.25	-124.27
	1959.32	-107.838	1959.32	-115.13	1959.32	-124.3
	1957.39	-107.865	1957.39	-115.16	1957.39	-124.34
	1955.46	-107.892	1955.46	-115.2	1955.46	-124.37
	1953.54	-107.919	1953.54	-115.24	1953.54	-124.4
	1951.61	-107.946	1951.61	-115.27	1951.61	-124.43
	1949.68	-107.973	1949.68	-115.31	1949.68	-124.47
	1947.75	-108.001	1947.75	-115.35	1947.75	-124.5
	1945.82	-108.028	1945.82	-115.38	1945.82	-124.53
	1943.89	-108.055	1943.89	-115.42	1943.89	-124.56
	1941.97	-108.082	1941.97	-115.45	1941.97	-124.6
	1940.04	-108.109	1940.04	-115.49	1940.04	-124.63
	1938.11	-108.136	1938.11	-115.53	1938.11	-124.66
	1936.18	-108.163	1936.18	-115.56	1936.18	-124.7
	1934.25	-108.19	1934.25	-115.6	1934.25	-124.73
	1932.32	-108.218	1932.32	-115.64	1932.32	-124.76
	1930.39	-108.245	1930.39	-115.67	1930.39	-124.79
	1928.47	-108.272	1928.47	-115.71	1928.47	-124.83
	1926.54	-108.299	1926.54	-115.75	1926.54	-124.86
	1924.61	-108.326	1924.61	-115.78	1924.61	-124.89
	1922.68	-108.353	1922.68	-115.82	1922.68	-124.92
	1920.75	-108.38	1920.75	-115.86	1920.75	-124.96
	1918.82	-108.407	1918.82	-115.89	1918.82	-124.99
	1916.9	-108.435	1916.9	-115.93	1916.9	-125.02
	1914.97	-108.462	1914.97	-115.96	1914.97	-125.06
	1913.04	-108.489	1913.04	-116	1913.04	-125.09
	1911.11	-108.516	1911.11	-116.04	1911.11	-125.12
	1909.18	-108.543	1909.18	-116.07	1909.18	-125.15
	1907.25	-108.57	1907.25	-116.11	1907.25	-125.19
	1905.33	-108.597	1905.33	-116.15	1905.33	-125.22
	1903.4	-108.624	1903.4	-116.18	1903.4	-125.25
	1901.47	-108.652	1901.47	-116.22	1901.47	-125.28
	1899.54	-108.679	1899.54	-116.26	1899.54	-125.32
	1897.61	-108.706	1897.61	-116.29	1897.61	-125.35
	1895.68	-108.733	1895.68	-116.33	1895.68	-125.38
	1893.75	-108.76	1893.75	-116.37	1893.75	-125.41
	1891.83	-108.787	1891.83	-116.4	1891.83	-125.45
	1889.9	-108.814	1889.9	-116.44	1889.9	-125.48
	1887.97	-108.841	1887.97	-116.48	1887.97	-125.51
	1886.04	-108.869	1886.04	-116.51	1886.04	-125.55
	1884.11	-108.896	1884.11	-116.55	1884.11	-125.58
	1882.18	-108.923	1882.18	-116.58	1882.18	-125.61
	1880.26	-108.95	1880.26	-116.62	1880.26	-125.64
	1878.33	-108.977	1878.33	-116.66	1878.33	-125.68
	1876.4	-109.004	1876.4	-116.69	1876.4	-125.71
	1874.47	-109.031	1874.47	-116.73	1874.47	-125.74
	1872.54	-109.058	1872.54	-116.77	1872.54	-125.77
	1870.61	-109.086	1870.61	-116.8	1870.61	-125.81
	1868.68	-109.113	1868.68	-116.84	1868.68	-125.84
	1866.76	-109.14	1866.76	-116.88	1866.76	-125.87
	1864.83	-109.167	1864.83	-116.91	1864.83	-125.91
	1862.9	-109.194	1862.9	-116.95	1862.9	-125.94
	1860.97	-109.221	1860.97	-116.99	1860.97	-125.97
	1859.04	-109.248	1859.04	-117.02	1859.04	-126
	1857.11	-109.275	1857.11	-117.06	1857.11	-126.04
	1855.18	-109.303	1855.18	-117.09	1855.18	-126.07
	1853.26	-109.33	1853.26	-117.13	1853.26	-126.1
	1851.33	-109.357	1851.33	-117.17	1851.33	-126.13
	1849.4	-109.384	1849.4	-117.2	1849.4	-126.17
	1847.47	-109.411	1847.47	-117.24	1847.47	-126.2
	1845.54	-109.438	1845.54	-117.28	1845.54	-126.23
	1843.61	-109.465	1843.61	-117.31	1843.61	-126.26
	1841.69	-109.492	1841.69	-117.35	1841.69	-126.3
	1839.76	-109.52	1839.76	-117.39	1839.76	-126.33
	1837.83	-109.547	1837.83	-117.42	1837.83	-126.36
	1835.9	-109.574	1835.9	-117.46	1835.9	-126.4
	1833.97	-109.601	1833.97	-117.5	1833.97	-126.43
	1832.04	-109.628	1832.04	-117.53	1832.04	-126.46
	1830.12	-109.655	1830.12	-117.57	1830.12	-126.49
	1828.19	-109.653	1828.19	-117.6	1828.19	-126.53
	1826.26	-109.683	1826.26	-117.64	1826.26	-126.56
	1824.33	-109.706	1824.33	-117.68	1824.33	-126.61
	1822.4	-109.732	1822.4	-117.71	1822.4	-126.65
	1820.47	-109.772	1820.47	-117.75	1820.47	-126.68
	1818.54	-109.811	1818.54	-117.79	1818.54	-126.7
	1816.62	-109.807	1816.62	-117.82	1816.62	-126.74
	1814.69	-109.805	1814.69	-117.86	1814.69	-126.79
	1812.76	-109.798	1812.76	-117.9	1812.76	-126.83
	1810.83	-109.789	1810.83	-117.93	1810.83	-126.86
	1808.9	-109.767	1808.9	-117.97	1808.9	-126.9
	1806.97	-109.776	1806.97	-118.01	1806.97	-126.95
	1805.05	-109.807	1805.05	-118.04	1805.05	-127
	1803.12	-109.827	1803.12	-118.08	1803.12	-127.04
	1801.19	-109.761	1801.19	-118.13	1801.19	-127.07
	1799.26	-109.702	1799.26	-118.15	1799.26	-127.08
	1797.33	-109.69	1797.33	-118.15	1797.33	-127.11
	1795.4	-109.719	1795.4	-118.22	1795.4	-127.14
	1793.47	-109.705	1793.47	-118.2	1793.47	-127.17
	1791.55	-109.687	1791.55	-118.15	1791.55	-127.19
	1789.62	-109.673	1789.62	-118.18	1789.62	-127.22
	1787.69	-109.664	1787.69	-118.34	1787.69	-127.24
	1785.76	-109.62	1785.76	-118.43	1785.76	-127.26
	1783.83	-109.59	1783.83	-118.45	1783.83	-127.29
	1781.9	-109.573	1781.9	-118.41	1781.9	-127.3
	1779.97	-109.543	1779.97	-118.41	1779.97	-127.3
	1778.05	-109.489	1778.05	-118.42	1778.05	-127.31
	1776.12	-109.485	1776.12	-118.53	1776.12	-127.32
	1774.19	-109.454	1774.19	-118.59	1774.19	-127.34
	1772.26	-109.324	1772.26	-118.54	1772.26	-127.37
	1770.33	-109.206	1770.33	-118.48	1770.33	-127.37
	1768.4	-109.158	1768.4	-118.48	1768.4	-127.35
	1766.47	-109.128	1766.47	-118.53	1766.47	-127.36
	1764.55	-109.092	1764.55	-118.59	1764.55	-127.36
	1762.62	-109.053	1762.62	-118.61	1762.62	-127.34
	1760.69	-109.015	1760.69	-118.61	1760.69	-127.32
	1758.76	-108.965	1758.76	-118.63	1758.76	-127.28
	1756.83	-108.914	1756.83	-118.64	1756.83	-127.24
	1754.9	-108.86	1754.9	-118.63	1754.9	-127.23
	1752.98	-108.827	1752.98	-118.63	1752.98	-127.17
	1751.05	-108.749	1751.05	-118.54	1751.05	-127.08
	1749.12	-108.634	1749.12	-118.4	1749.12	-126.98
	1747.19	-108.554	1747.19	-118.37	1747.19	-126.88
	1745.26	-108.529	1745.26	-118.4	1745.26	-126.81
	1743.33	-108.482	1743.33	-118.41	1743.33	-126.78
	1741.4	-108.45	1741.4	-118.41	1741.4	-126.76
	1739.48	-108.386	1739.48	-118.33	1739.48	-126.76
	1737.55	-108.385	1737.55	-118.37	1737.55	-126.76
	1735.62	-108.351	1735.62	-118.33	1735.62	-126.76
	1733.69	-108.259	1733.69	-118.2	1733.69	-126.75
	1731.76	-108.134	1731.76	-118.09	1731.76	-126.74
	1729.84	-108.111	1729.84	-118.23	1729.84	-126.7
	1727.91	-108.124	1727.91	-118.34	1727.91	-126.69
	1725.98	-108.101	1725.98	-118.36	1725.98	-126.68
	1724.05	-108.022	1724.05	-118.37	1724.05	-126.7
	1722.12	-107.959	1722.12	-118.43	1722.12	-126.74
	1720.19	-107.965	1720.19	-118.49	1720.19	-126.77
	1718.26	-107.881	1718.26	-118.35	1718.26	-126.77
	1716.34	-107.629	1716.34	-118.08	1716.34	-126.76
	1714.41	-107.375	1714.41	-117.96	1714.41	-126.74
	1712.48	-107.259	1712.48	-118.08	1712.48	-126.72
	1710.55	-107.186	1710.55	-118.2	1710.55	-126.69
	1708.62	-107.107	1708.62	-118.23	1708.62	-126.64
	1706.69	-106.938	1706.69	-118.12	1706.69	-126.55
	1704.77	-106.722	1704.77	-118.02	1704.77	-126.5
	1702.84	-106.632	1702.84	-118.06	1702.84	-126.4
	1700.91	-106.503	1700.91	-117.88	1700.91	-126.29
	1698.98	-106.384	1698.98	-117.66	1698.98	-126.11
	1697.05	-106.147	1697.05	-117.44	1697.05	-125.88
	1695.12	-105.95	1695.12	-117.43	1695.12	-125.63
	1693.19	-105.73	1693.19	-117.37	1693.19	-125.45
	1691.27	-105.654	1691.27	-117.35	1691.27	-125.24
	1689.34	-105.534	1689.34	-117.22	1689.34	-125.1
	1687.41	-105.486	1687.41	-117.14	1687.41	-124.91
	1685.48	-105.325	1685.48	-116.86	1685.48	-124.64
	1683.55	-105.044	1683.55	-116.45	1683.55	-124.36
	1681.62	-104.721	1681.62	-116.13	1681.62	-124.1
	1679.69	-104.61	1679.69	-116.17	1679.69	-123.86
	1677.77	-104.523	1677.77	-116.14	1677.77	-123.66
	1675.84	-104.327	1675.84	-115.85	1675.84	-123.43
	1673.91	-104.147	1673.91	-115.52	1673.91	-123.21
	1671.98	-104.063	1671.98	-115.24	1671.98	-122.97
	1670.05	-103.937	1670.05	-114.97	1670.05	-122.73
	1668.12	-103.7	1668.12	-114.65	1668.12	-122.54
	1666.19	-103.556	1666.19	-114.53	1666.19	-122.35
	1664.27	-103.48	1664.27	-114.44	1664.27	-122.16
	1662.34	-103.267	1662.34	-114.15	1662.34	-122
	1660.41	-103.041	1660.41	-113.84	1660.41	-121.82
	1658.48	-102.938	1658.48	-113.65	1658.48	-121.72
	1656.55	-102.992	1656.55	-113.66	1656.55	-121.63
	1654.62	-102.75	1654.62	-113.3	1654.62	-121.45
	1652.7	-102.326	1652.7	-112.64	1652.7	-121.24
	1650.77	-102.063	1650.77	-112.16	1650.77	-121.01
	1648.84	-102.04	1648.84	-112.01	1648.84	-120.69
	1646.91	-101.652	1646.91	-111.54	1646.91	-120.38
	1644.98	-101.144	1644.98	-110.88	1644.98	-120.03
	1643.05	-100.848	1643.05	-110.43	1643.05	-119.6
	1641.12	-100.663	1641.12	-110.05	1641.12	-119.25
	1639.2	-100.41	1639.2	-109.62	1639.2	-118.89
	1637.27	-99.9731	1637.27	-108.98	1637.27	-118.39
	1635.34	-99.2859	1635.34	-108.11	1635.34	-117.88
	1633.41	-98.6026	1633.41	-107.31	1633.41	-117.43
	1631.48	-98.2267	1631.48	-106.83	1631.48	-117.05
	1629.55	-97.933	1629.55	-106.44	1629.55	-116.84
	1627.63	-97.5961	1627.63	-106.02	1627.63	-116.74
	1625.7	-97.4005	1625.7	-105.8	1625.7	-116.75
	1623.77	-97.3262	1623.77	-105.8	1623.77	-116.89
	1621.84	-97.3434	1621.84	-105.97	1621.84	-117.15
	1619.91	-97.4857	1619.91	-106.28	1619.91	-117.45
	1617.98	-97.673	1617.98	-106.52	1617.98	-117.7
	1616.06	-97.7728	1616.06	-106.61	1616.06	-117.91
	1614.13	-97.8854	1614.13	-106.78	1614.13	-118.11
	1612.2	-98.1572	1612.2	-107.19	1612.2	-118.35
	1610.27	-98.5474	1610.27	-107.7	1610.27	-118.7
	1608.34	-98.9999	1608.34	-108.27	1608.34	-119.18
	1606.41	-99.4873	1606.41	-108.94	1606.41	-119.71
	1604.48	-99.9452	1604.48	-109.61	1604.48	-120.25
	1602.56	-100.32	1602.56	-110.2	1602.56	-120.78
	1600.63	-100.57	1600.63	-110.65	1600.63	-121.23
	1598.7	-100.713	1598.7	-110.95	1598.7	-121.6
	1596.77	-100.756	1596.77	-111.07	1596.77	-121.88
	1594.84	-100.721	1594.84	-111.08	1594.84	-122.09
	1592.91	-100.65	1592.91	-111.06	1592.91	-122.25
	1590.98	-100.614	1590.98	-111.11	1590.98	-122.38
	1589.06	-100.63	1589.06	-111.19	1589.06	-122.49
	1587.13	-100.673	1587.13	-111.28	1587.13	-122.56
	1585.2	-100.721	1585.2	-111.36	1585.2	-122.59
	1583.27	-100.741	1583.27	-111.4	1583.27	-122.58
	1581.34	-100.747	1581.34	-111.41	1581.34	-122.56
	1579.41	-100.818	1579.41	-111.43	1579.41	-122.53
	1577.49	-100.884	1577.49	-111.39	1577.49	-122.5
	1575.56	-100.94	1575.56	-111.36	1575.56	-122.49
	1573.63	-101.089	1573.63	-111.56	1573.63	-122.55
	1571.7	-101.374	1571.7	-111.96	1571.7	-122.66
	1569.77	-101.561	1569.77	-112.27	1569.77	-122.83
	1567.84	-101.64	1567.84	-112.45	1567.84	-123.01
	1565.91	-101.657	1565.91	-112.55	1565.91	-123.13
	1563.99	-101.675	1563.99	-112.65	1563.99	-123.27
	1562.06	-101.784	1562.06	-112.84	1562.06	-123.45
	1560.13	-101.726	1560.13	-112.8	1560.13	-123.62
	1558.2	-101.702	1558.2	-112.7	1558.2	-123.8
	1556.27	-101.877	1556.27	-112.83	1556.27	-123.98
	1554.34	-102.362	1554.34	-113.35	1554.34	-124.18
	1552.42	-102.761	1552.42	-113.83	1552.42	-124.42
	1550.49	-103.211	1550.49	-114.28	1550.49	-124.7
	1548.56	-103.686	1548.56	-114.74	1548.56	-124.95
	1546.63	-104.12	1546.63	-115.15	1546.63	-125.16
	1544.7	-104.529	1544.7	-115.52	1544.7	-125.38
	1542.77	-104.992	1542.77	-115.85	1542.77	-125.59
	1540.85	-105.231	1540.85	-116.05	1540.85	-125.76
	1538.92	-105.328	1538.92	-116.25	1538.92	-125.89
	1536.99	-105.448	1536.99	-116.65	1536.99	-125.98
	1535.06	-105.672	1535.06	-117.09	1535.06	-126.05
	1533.13	-105.739	1533.13	-117.35	1533.13	-126.12
	1531.2	-105.768	1531.2	-117.53	1531.2	-126.17
	1529.27	-105.852	1529.27	-117.76	1529.27	-126.16
	1527.35	-105.943	1527.35	-117.87	1527.35	-126.15
	1525.42	-105.969	1525.42	-117.97	1525.42	-126.17
	1523.49	-106.045	1523.49	-118.13	1523.49	-126.2
	1521.56	-106.163	1521.56	-118.24	1521.56	-126.29
	1519.63	-106.335	1519.63	-118.35	1519.63	-126.41
	1517.7	-106.541	1517.7	-118.55	1517.7	-126.55
	1515.78	-106.783	1515.78	-118.87	1515.78	-126.71
	1513.85	-107.01	1513.85	-119.18	1513.85	-126.89
	1511.92	-107.239	1511.92	-119.49	1511.92	-127.06
	1509.99	-107.492	1509.99	-119.77	1509.99	-127.2
	1508.06	-107.609	1508.06	-119.83	1508.06	-127.28
	1506.13	-107.605	1506.13	-119.75	1506.13	-127.3
	1504.2	-107.583	1504.2	-119.73	1504.2	-127.31
	1502.28	-107.658	1502.28	-119.91	1502.28	-127.28
	1500.35	-107.719	1500.35	-120	1500.35	-127.23
	1498.42	-107.709	1498.42	-119.94	1498.42	-127.09
	1496.49	-107.559	1496.49	-119.76	1496.49	-126.9
	1494.56	-107.365	1494.56	-119.6	1494.56	-126.69
	1492.63	-107.164	1492.63	-119.37	1492.63	-126.45
	1490.7	-106.695	1490.7	-118.82	1490.7	-126.17
	1488.78	-105.835	1488.78	-117.87	1488.78	-125.88
	1486.85	-104.834	1486.85	-116.81	1486.85	-125.55
	1484.92	-104.012	1484.92	-115.8	1484.92	-125.25
	1482.99	-103.253	1482.99	-114.81	1482.99	-124.98
	1481.06	-102.54	1481.06	-113.92	1481.06	-124.74
	1479.13	-101.99	1479.13	-113.21	1479.13	-124.5
	1477.2	-101.636	1477.2	-112.66	1477.2	-124.29
	1475.28	-101.407	1475.28	-112.13	1475.28	-123.96
	1473.35	-100.949	1473.35	-111.48	1473.35	-123.48
	1471.42	-100.335	1471.42	-110.85	1471.42	-122.9
	1469.49	-99.7118	1469.49	-110.3	1469.49	-122.29
	1467.56	-99.2118	1467.56	-109.8	1467.56	-121.59
	1465.63	-98.3809	1465.63	-108.95	1465.63	-120.92
	1463.71	-97.4306	1463.71	-108.04	1463.71	-120.28
	1461.78	-96.7669	1461.78	-107.46	1461.78	-119.83
	1459.85	-96.548	1459.85	-107.29	1459.85	-119.49
	1457.92	-96.1125	1457.92	-106.93	1457.92	-119.24
	1455.99	-95.5395	1455.99	-106.33	1455.99	-118.9
	1454.06	-94.923	1454.06	-105.53	1454.06	-118.44
	1452.13	-94.2937	1452.13	-104.5	1452.13	-117.84
	1450.21	-93.266	1450.21	-102.97	1450.21	-117.13
	1448.28	-91.8728	1448.28	-101.09	1448.28	-116.28
	1446.35	-90.4739	1446.35	-99.27	1446.35	-115.51
	1444.42	-89.4389	1444.42	-97.92	1444.42	-114.96
	1442.49	-88.9133	1442.49	-97.19	1442.49	-114.76
	1440.57	-88.7833	1440.57	-97.08	1440.57	-114.88
	1438.64	-88.9482	1438.64	-97.36	1438.64	-115.22
	1436.71	-89.2472	1436.71	-97.83	1436.71	-115.69
	1434.78	-89.5498	1434.78	-98.37	1434.78	-116.21
	1432.85	-89.9054	1432.85	-98.99	1432.85	-116.69
	1430.92	-90.2555	1430.92	-99.58	1430.92	-117.14
	1428.99	-90.6	1428.99	-100.11	1428.99	-117.51
	1427.07	-90.9687	1427.07	-100.56	1427.07	-117.85
	1425.14	-91.3743	1425.14	-100.93	1425.14	-118.15
	1423.21	-91.753	1423.21	-101.27	1423.21	-118.42
	1421.28	-92.1467	1421.28	-101.67	1421.28	-118.66
	1419.35	-92.5305	1419.35	-102.07	1419.35	-118.89
	1417.42	-92.9241	1417.42	-102.54	1417.42	-119.08
	1415.49	-93.3225	1415.49	-103.06	1415.49	-119.24
	1413.57	-93.7657	1413.57	-103.59	1413.57	-119.37
	1411.64	-94.1508	1411.64	-104.02	1411.64	-119.49
	1409.71	-94.4837	1409.71	-104.44	1409.71	-119.6
	1407.78	-94.769	1407.78	-104.82	1407.78	-119.71
	1405.85	-95.0318	1405.85	-105.14	1405.85	-119.82
	1403.92	-95.2675	1403.92	-105.44	1403.92	-119.95
	1401.99	-95.5421	1401.99	-105.79	1401.99	-120.08
	1400.07	-95.829	1400.07	-106.15	1400.07	-120.24
	1398.14	-96.1099	1398.14	-106.51	1398.14	-120.42
	1396.21	-96.3014	1396.21	-106.82	1396.21	-120.57
	1394.28	-96.4212	1394.28	-107.06	1394.28	-120.68
	1392.35	-96.4924	1392.35	-107.22	1392.35	-120.78
	1390.42	-96.582	1390.42	-107.34	1390.42	-120.86
	1388.5	-96.5527	1388.5	-107.36	1388.5	-120.93
	1386.57	-96.4129	1386.57	-107.32	1386.57	-121.01
	1384.64	-96.2868	1384.64	-107.32	1384.64	-121.08
	1382.71	-96.275	1382.71	-107.4	1382.71	-121.17
	1380.78	-96.3105	1380.78	-107.52	1380.78	-121.32
	1378.85	-96.4183	1378.85	-107.7	1378.85	-121.52
	1376.92	-96.6261	1376.92	-107.91	1376.92	-121.75
	1375	-96.8941	1375	-108.14	1375	-122.01
	1373.07	-97.189	1373.07	-108.41	1373.07	-122.28
	1371.14	-97.5136	1371.14	-108.71	1371.14	-122.54
	1369.21	-97.8402	1369.21	-109.02	1369.21	-122.81
	1367.28	-98.164	1367.28	-109.32	1367.28	-123.1
	1365.35	-98.4846	1365.35	-109.63	1365.35	-123.4
	1363.43	-98.8002	1363.43	-109.91	1363.43	-123.7
	1361.5	-99.1067	1361.5	-110.2	1361.5	-124.02
	1359.57	-99.4555	1359.57	-110.56	1359.57	-124.32
	1357.64	-99.8251	1357.64	-110.97	1357.64	-124.63
	1355.71	-100.17	1355.71	-111.39	1355.71	-124.94
	1353.78	-100.488	1353.78	-111.83	1353.78	-125.24
	1351.86	-100.814	1351.86	-112.27	1351.86	-125.54
	1349.93	-101.155	1349.93	-112.7	1349.93	-125.8
	1348	-101.504	1348	-113.11	1348	-126.04
	1346.07	-101.841	1346.07	-113.51	1346.07	-126.25
	1344.14	-102.151	1344.14	-113.9	1344.14	-126.43
	1342.21	-102.416	1342.21	-114.25	1342.21	-126.57
	1340.28	-102.582	1340.28	-114.5	1340.28	-126.66
	1338.36	-102.638	1338.36	-114.64	1338.36	-126.69
	1336.43	-102.628	1336.43	-114.74	1336.43	-126.68
	1334.5	-102.58	1334.5	-114.8	1334.5	-126.62
	1332.57	-102.451	1332.57	-114.76	1332.57	-126.54
	1330.64	-102.251	1330.64	-114.64	1330.64	-126.44
	1328.71	-102.035	1328.71	-114.49	1328.71	-126.35
	1326.79	-101.849	1326.79	-114.33	1326.79	-126.24
	1324.86	-101.691	1324.86	-114.16	1324.86	-126.11
	1322.93	-101.546	1322.93	-113.96	1322.93	-125.94
	1321	-101.366	1321	-113.64	1321	-125.7
	1319.07	-101.063	1319.07	-113.11	1319.07	-125.37
	1317.14	-100.58	1317.14	-112.34	1317.14	-124.93
	1315.21	-99.9197	1315.21	-111.37	1315.21	-124.42
	1313.29	-99.1362	1313.29	-110.28	1313.29	-123.88
	1311.36	-98.3404	1311.36	-109.19	1311.36	-123.37
	1309.43	-97.6493	1309.43	-108.26	1309.43	-122.94
	1307.5	-97.1209	1307.5	-107.54	1307.5	-122.58
	1305.57	-96.7199	1305.57	-107.04	1305.57	-122.27
	1303.64	-96.3717	1303.64	-106.68	1303.64	-121.97
	1301.71	-96.0078	1301.71	-106.35	1301.71	-121.65
	1299.79	-95.5777	1299.79	-105.94	1299.79	-121.3
	1297.86	-95.0712	1297.86	-105.45	1297.86	-120.93
	1295.93	-94.5152	1295.93	-104.92	1295.93	-120.6
	1294	-93.9879	1294	-104.44	1294	-120.32
	1292.07	-93.5446	1292.07	-104.05	1292.07	-120.13
	1290.14	-93.2173	1290.14	-103.79	1290.14	-120.03
	1288.22	-93.0212	1288.22	-103.65	1288.22	-120.02
	1286.29	-92.9643	1286.29	-103.64	1286.29	-120.09
	1284.36	-93.012	1284.36	-103.73	1284.36	-120.23
	1282.43	-93.1125	1282.43	-103.89	1282.43	-120.43
	1280.5	-93.234	1280.5	-104.06	1280.5	-120.67
	1278.57	-93.4179	1278.57	-104.23	1278.57	-120.93
	1276.64	-93.7067	1276.64	-104.43	1276.64	-121.21
	1274.72	-94.09	1274.72	-104.71	1274.72	-121.5
	1272.79	-94.5418	1272.79	-105.07	1272.79	-121.79
	1270.86	-95.0778	1270.86	-105.48	1270.86	-122.05
	1268.93	-95.6705	1268.93	-105.9	1268.93	-122.28
	1267	-96.2626	1267	-106.31	1267	-122.52
	1265.07	-96.8252	1265.07	-106.68	1265.07	-122.77
	1263.15	-97.3693	1263.15	-106.96	1263.15	-123.06
	1261.22	-97.8893	1261.22	-107.18	1261.22	-123.37
	1259.29	-98.3758	1259.29	-107.4	1259.29	-123.69
	1257.36	-98.8321	1257.36	-107.62	1257.36	-124
	1255.43	-99.2621	1255.43	-107.83	1255.43	-124.28
	1253.5	-99.6625	1253.5	-108.02	1253.5	-124.53
	1251.58	-100.012	1251.58	-108.18	1251.58	-124.71
	1249.65	-100.28	1249.65	-108.31	1249.65	-124.81
	1247.72	-100.466	1247.72	-108.42	1247.72	-124.86
	1245.79	-100.57	1245.79	-108.48	1245.79	-124.85
	1243.86	-100.585	1243.86	-108.52	1243.86	-124.77
	1241.93	-100.522	1241.93	-108.48	1241.93	-124.63
	1240	-100.382	1240	-108.38	1240	-124.42
	1238.08	-100.153	1238.08	-108.22	1238.08	-124.13
	1236.15	-99.8335	1236.15	-108.01	1236.15	-123.79
	1234.22	-99.4705	1234.22	-107.72	1234.22	-123.42
	1232.29	-99.1345	1232.29	-107.41	1232.29	-123.08
	1230.36	-98.8951	1230.36	-107.16	1230.36	-122.82
	1228.43	-98.7978	1228.43	-107.04	1228.43	-122.65
	1226.51	-98.8307	1226.51	-107.01	1226.51	-122.57
	1224.58	-98.9552	1224.58	-107.07	1224.58	-122.58
	1222.65	-99.1401	1222.65	-107.18	1222.65	-122.67
	1220.72	-99.3854	1220.72	-107.38	1220.72	-122.82
	1218.79	-99.6904	1218.79	-107.63	1218.79	-123.02
	1216.86	-100.023	1216.86	-107.9	1216.86	-123.26
	1214.93	-100.359	1214.93	-108.16	1214.93	-123.48
	1213.01	-100.686	1213.01	-108.38	1213.01	-123.67
	1211.08	-100.979	1211.08	-108.6	1211.08	-123.83
	1209.15	-101.227	1209.15	-108.83	1209.15	-123.95
	1207.22	-101.455	1207.22	-109.09	1207.22	-124.04
	1205.29	-101.676	1205.29	-109.37	1205.29	-124.11
	1203.36	-101.877	1203.36	-109.67	1203.36	-124.18
	1201.43	-102.052	1201.43	-110	1201.43	-124.23
	1199.51	-102.205	1199.51	-110.32	1199.51	-124.28
	1197.58	-102.331	1197.58	-110.6	1197.58	-124.34
	1195.65	-102.439	1195.65	-110.84	1195.65	-124.4
	1193.72	-102.55	1193.72	-111.04	1193.72	-124.46
	1191.79	-102.65	1191.79	-111.17	1191.79	-124.52
	1189.86	-102.71	1189.86	-111.25	1189.86	-124.54
	1187.93	-102.743	1187.93	-111.33	1187.93	-124.53
	1186.01	-102.788	1186.01	-111.42	1186.01	-124.5
	1184.08	-102.851	1184.08	-111.5	1184.08	-124.45
	1182.15	-102.91	1182.15	-111.55	1182.15	-124.42
	1180.22	-102.97	1180.22	-111.54	1180.22	-124.37
	1178.29	-103.031	1178.29	-111.46	1178.29	-124.29
	1176.37	-103.083	1176.37	-111.32	1176.37	-124.2
	1174.44	-103.139	1174.44	-111.13	1174.44	-124.11
	1172.51	-103.227	1172.51	-110.96	1172.51	-124.03
	1170.58	-103.354	1170.58	-110.82	1170.58	-123.96
	1168.65	-103.502	1168.65	-110.67	1168.65	-123.88
	1166.72	-103.668	1166.72	-110.56	1166.72	-123.78
	1164.79	-103.839	1164.79	-110.48	1164.79	-123.67
	1162.87	-103.991	1162.87	-110.39	1162.87	-123.56
	1160.94	-104.105	1160.94	-110.28	1160.94	-123.43
	1159.01	-104.183	1159.01	-110.16	1159.01	-123.31
	1157.08	-104.233	1157.08	-110.05	1157.08	-123.19
	1155.15	-104.254	1155.15	-109.97	1155.15	-123.07
	1153.22	-104.25	1153.22	-109.96	1153.22	-122.95
	1151.3	-104.242	1151.3	-110.06	1151.3	-122.81
	1149.37	-104.213	1149.37	-110.26	1149.37	-122.65
	1147.44	-104.142	1147.44	-110.5	1147.44	-122.49
	1145.51	-104.049	1145.51	-110.72	1145.51	-122.31
	1143.58	-103.956	1143.58	-110.84	1143.58	-122.14
	1141.65	-103.872	1141.65	-110.87	1141.65	-121.98
	1139.72	-103.798	1139.72	-110.9	1139.72	-121.83
	1137.8	-103.727	1137.8	-110.93	1137.8	-121.71
	1135.87	-103.622	1135.87	-110.92	1135.87	-121.6
	1133.94	-103.457	1133.94	-110.81	1133.94	-121.47
	1132.01	-103.203	1132.01	-110.62	1132.01	-121.31
	1130.08	-102.833	1130.08	-110.34	1130.08	-121.13
	1128.15	-102.375	1128.15	-109.95	1128.15	-120.94
	1126.22	-101.875	1126.22	-109.48	1126.22	-120.77
	1124.3	-101.412	1124.3	-109.02	1124.3	-120.62
	1122.37	-101.089	1122.37	-108.67	1122.37	-120.48
	1120.44	-100.989	1120.44	-108.47	1120.44	-120.37
	1118.51	-101.098	1118.51	-108.4	1118.51	-120.3
	1116.58	-101.329	1116.58	-108.41	1116.58	-120.25
	1114.65	-101.579	1114.65	-108.46	1114.65	-120.22
	1112.72	-101.798	1112.72	-108.52	1112.72	-120.19
	1110.8	-101.998	1110.8	-108.56	1110.8	-120.15
	1108.87	-102.193	1108.87	-108.6	1108.87	-120.13
	1106.94	-102.381	1106.94	-108.64	1106.94	-120.1
	1105.01	-102.541	1105.01	-108.68	1105.01	-120.04
	1103.08	-102.659	1103.08	-108.71	1103.08	-119.94
	1101.15	-102.759	1101.15	-108.71	1101.15	-119.82
	1099.23	-102.843	1099.23	-108.62	1099.23	-119.69
	1097.3	-102.898	1097.3	-108.48	1097.3	-119.58
	1095.37	-102.923	1095.37	-108.38	1095.37	-119.47
	1093.44	-102.953	1093.44	-108.33	1093.44	-119.35
	1091.51	-102.999	1091.51	-108.31	1091.51	-119.24
	1089.58	-103.067	1089.58	-108.29	1089.58	-119.14
	1087.65	-103.186	1087.65	-108.25	1087.65	-119.04
	1085.73	-103.319	1085.73	-108.21	1085.73	-118.95
	1083.8	-103.444	1083.8	-108.2	1083.8	-118.87
	1081.87	-103.586	1081.87	-108.23	1081.87	-118.78
	1079.94	-103.761	1079.94	-108.28	1079.94	-118.71
	1078.01	-103.932	1078.01	-108.36	1078.01	-118.63
	1076.08	-104.067	1076.08	-108.48	1076.08	-118.56
	1074.16	-104.186	1074.16	-108.63	1074.16	-118.49
	1072.23	-104.337	1072.23	-108.78	1072.23	-118.42
	1070.3	-104.548	1070.3	-108.93	1070.3	-118.35
	1068.37	-104.767	1068.37	-109.1	1068.37	-118.3
	1066.44	-104.946	1066.44	-109.25	1066.44	-118.25
	1064.51	-105.121	1064.51	-109.41	1064.51	-118.21
	1062.59	-105.323	1062.59	-109.62	1062.59	-118.19
	1060.66	-105.522	1060.66	-109.86	1060.66	-118.18
	1058.73	-105.707	1058.73	-110.09	1058.73	-118.18
	1056.8	-105.885	1056.8	-110.29	1056.8	-118.21
	1054.87	-106.061	1054.87	-110.51	1054.87	-118.24
	1052.94	-106.216	1052.94	-110.73	1052.94	-118.3
	1051.01	-106.342	1051.01	-110.96	1051.01	-118.38
	1049.09	-106.463	1049.09	-111.16	1049.09	-118.47
	1047.16	-106.604	1047.16	-111.37	1047.16	-118.57
	1045.23	-106.75	1045.23	-111.62	1045.23	-118.67
	1043.3	-106.895	1043.3	-111.89	1043.3	-118.77
	1041.37	-107.056	1041.37	-112.14	1041.37	-118.9
	1039.44	-107.219	1039.44	-112.4	1039.44	-119.06
	1037.52	-107.378	1037.52	-112.64	1037.52	-119.26
	1035.59	-107.539	1035.59	-112.88	1035.59	-119.46
	1033.66	-107.714	1033.66	-113.17	1033.66	-119.66
	1031.73	-107.889	1031.73	-113.5	1031.73	-119.87
	1029.8	-108.026	1029.8	-113.81	1029.8	-120.12
	1027.87	-108.026	1027.87	-114.08	1027.87	-120.4
	1025.94	-107.81	1025.94	-114.25	1025.94	-120.65
	1024.02	-107.311	1024.02	-114.2	1024.02	-120.81
	1022.09	-106.526	1022.09	-113.8	1022.09	-120.84
	1020.16	-105.635	1020.16	-113.1	1020.16	-120.75
	1018.23	-104.924	1018.23	-112.38	1018.23	-120.63
	1016.3	-104.666	1016.3	-112	1016.3	-120.6
	1014.37	-104.995	1014.37	-112.2	1014.37	-120.73
	1012.45	-105.819	1012.45	-112.88	1012.45	-121.02
	1010.52	-106.783	1010.52	-113.72	1010.52	-121.42
	1008.59	-107.56	1008.59	-114.43	1008.59	-121.84
	1006.66	-108.094	1006.66	-114.94	1006.66	-122.22
	1004.73	-108.472	1004.73	-115.33	1004.73	-122.55
	1002.8	-108.765	1002.8	-115.68	1002.8	-122.86
	1000.87	-108.987	1000.87	-116.03	1000.87	-123.14
	998.946	-109.167	998.946	-116.35	998.946	-123.42
	997.017	-109.329	997.017	-116.64	997.017	-123.69
	995.089	-109.48	995.089	-116.92	995.089	-123.93
	993.16	-109.596	993.16	-117.18	993.16	-124.14
	991.232	-109.678	991.232	-117.4	991.232	-124.33
	989.303	-109.722	989.303	-117.58	989.303	-124.49
	987.375	-109.751	987.375	-117.74	987.375	-124.64
	985.447	-109.781	985.447	-117.89	985.447	-124.79
	983.518	-109.792	983.518	-118.04	983.518	-124.93
	981.59	-109.737	981.59	-118.16	981.59	-125.05
	979.661	-109.604	979.661	-118.24	979.661	-125.16
	977.733	-109.402	977.733	-118.25	977.733	-125.22
	975.804	-109.109	975.804	-118.2	975.804	-125.23
	973.876	-108.677	973.876	-118.05	973.876	-125.16
	971.947	-108.055	971.947	-117.69	971.947	-124.97
	970.019	-107.24	970.019	-117.1	970.019	-124.66
	968.09	-106.3	968.09	-116.3	968.09	-124.23
	966.162	-105.373	966.162	-115.37	966.162	-123.76
	964.233	-104.648	964.233	-114.5	964.233	-123.34
	962.305	-104.279	962.305	-113.93	962.305	-123.06
	960.376	-104.291	960.376	-113.74	960.376	-122.93
	958.448	-104.565	958.448	-113.84	958.448	-122.93
	956.519	-104.946	956.519	-114.06	956.519	-123.01
	954.591	-105.321	954.591	-114.33	954.591	-123.1
	952.663	-105.676	952.663	-114.64	952.663	-123.2
	950.734	-106.052	950.734	-114.98	950.734	-123.3
	948.806	-106.469	948.806	-115.32	948.806	-123.4
	946.877	-106.884	946.877	-115.66	946.877	-123.51
	944.949	-107.234	944.949	-115.98	944.949	-123.61
	943.02	-107.521	943.02	-116.27	943.02	-123.69
	941.092	-107.763	941.092	-116.51	941.092	-123.75
	939.163	-107.982	939.163	-116.73	939.163	-123.8
	937.235	-108.175	937.235	-116.97	937.235	-123.86
	935.306	-108.335	935.306	-117.19	935.306	-123.93
	933.378	-108.448	933.378	-117.36	933.378	-124.02
	931.449	-108.552	931.449	-117.5	931.449	-124.11
	929.521	-108.685	929.521	-117.66	929.521	-124.21
	927.592	-108.819	927.592	-117.82	927.592	-124.32
	925.664	-108.919	925.664	-117.99	925.664	-124.46
	923.736	-108.993	923.736	-118.17	923.736	-124.6
	921.807	-109.063	921.807	-118.38	921.807	-124.75
	919.879	-109.126	919.879	-118.59	919.879	-124.89
	917.95	-109.158	917.95	-118.76	917.95	-125.06
	916.022	-109.156	916.022	-118.91	916.022	-125.24
	914.093	-109.128	914.093	-119.03	914.093	-125.43
	912.165	-109.044	912.165	-119.08	912.165	-125.62
	910.236	-108.794	910.236	-118.93	910.236	-125.72
	908.308	-108.243	908.308	-118.43	908.308	-125.69
	906.379	-107.428	906.379	-117.57	906.379	-125.5
	904.451	-106.701	904.451	-116.74	904.451	-125.22
	902.522	-106.47	902.522	-116.44	902.522	-124.98
	900.594	-106.784	900.594	-116.76	900.594	-124.91
	898.665	-107.321	898.665	-117.35	898.665	-125.01
	896.737	-107.759	896.737	-117.84	896.737	-125.21
	894.808	-107.985	894.808	-118.16	894.808	-125.42
	892.88	-108.041	892.88	-118.37	892.88	-125.61
	890.952	-108.014	890.952	-118.52	890.952	-125.73
	889.023	-107.955	889.023	-118.62	889.023	-125.8
	887.095	-107.859	887.095	-118.65	887.095	-125.84
	885.166	-107.741	885.166	-118.59	885.166	-125.85
	883.238	-107.623	883.238	-118.49	883.238	-125.86
	881.309	-107.483	881.309	-118.38	881.309	-125.85
	879.381	-107.289	879.381	-118.24	879.381	-125.84
	877.452	-107.093	877.452	-118.09	877.452	-125.82
	875.524	-106.914	875.524	-117.96	875.524	-125.8
	873.595	-106.687	873.595	-117.81	873.595	-125.77
	871.667	-106.384	871.667	-117.61	871.667	-125.72
	869.739	-106.066	869.739	-117.35	869.739	-125.63
	867.81	-105.765	867.81	-117.05	867.81	-125.52
	865.881	-105.45	865.881	-116.69	865.881	-125.4
	863.953	-105.073	863.953	-116.29	863.953	-125.26
	862.025	-104.612	862.025	-115.84	862.025	-125.08
	860.096	-104.056	860.096	-115.33	860.096	-124.87
	858.168	-103.385	858.168	-114.69	858.168	-124.58
	856.239	-102.611	856.239	-113.82	856.239	-124.2
	854.311	-101.739	854.311	-112.7	854.311	-123.72
	852.382	-100.754	852.382	-111.4	852.382	-123.2
	850.454	-99.7497	850.454	-110.12	850.454	-122.68
	848.525	-98.9294	848.525	-109.11	848.525	-122.24
	846.597	-98.478	846.597	-108.55	846.597	-121.96
	844.668	-98.4096	844.668	-108.48	844.668	-121.88
	842.74	-98.6602	842.74	-108.88	842.74	-121.99
	840.812	-99.1057	840.812	-109.59	840.812	-122.24
	838.883	-99.6518	838.883	-110.38	838.883	-122.58
	836.955	-100.181	836.955	-111.1	836.955	-122.93
	835.026	-100.61	835.026	-111.68	835.026	-123.26
	833.098	-100.913	833.098	-112.1	833.098	-123.55
	831.169	-101.165	831.169	-112.41	831.169	-123.78
	829.241	-101.381	829.241	-112.62	829.241	-123.95
	827.312	-101.53	827.312	-112.82	827.312	-124.06
	825.384	-101.607	825.384	-112.99	825.384	-124.14
	823.455	-101.637	823.455	-113.06	823.455	-124.17
	821.527	-101.558	821.527	-112.91	821.527	-124.1
	819.598	-101.261	819.598	-112.48	819.598	-123.91
	817.67	-100.688	817.67	-111.78	817.67	-123.61
	815.741	-99.8949	815.741	-110.86	815.741	-123.19
	813.813	-98.9909	813.813	-109.82	813.813	-122.71
	811.885	-98.1	811.885	-108.75	811.885	-122.2
	809.956	-97.2251	809.956	-107.66	809.956	-121.66
	808.028	-96.3298	808.028	-106.51	808.028	-121.08
	806.099	-95.3877	806.099	-105.27	806.099	-120.48
	804.171	-94.4786	804.171	-104.02	804.171	-119.9
	802.242	-93.6801	802.242	-102.87	802.242	-119.41
	800.314	-93.0733	800.314	-102.01	800.314	-119.06
	798.385	-92.7215	798.385	-101.56	798.385	-118.93
	796.457	-92.7126	796.457	-101.63	796.457	-119
	794.528	-93.0738	794.528	-102.21	794.528	-119.29
	792.6	-93.7663	792.6	-103.14	792.6	-119.77
	790.671	-94.6622	790.671	-104.21	790.671	-120.32
	788.743	-95.6177	788.743	-105.24	788.743	-120.85
	786.814	-96.4758	786.814	-106.16	786.814	-121.32
	784.886	-97.1608	784.886	-106.96	784.886	-121.69
	782.957	-97.6681	782.957	-107.61	782.957	-121.98
	781.029	-98.0599	781.029	-108.17	781.029	-122.23
	779.101	-98.3865	779.101	-108.65	779.101	-122.44
	777.172	-98.6846	777.172	-109.08	777.172	-122.61
	775.244	-98.9528	775.244	-109.42	775.244	-122.77
	773.315	-99.1822	773.315	-109.7	773.315	-122.94
	771.387	-99.3641	771.387	-109.95	771.387	-123.1
	769.458	-99.5058	769.458	-110.17	769.458	-123.25
	767.53	-99.5729	767.53	-110.34	767.53	-123.33
	765.601	-99.5407	765.601	-110.43	765.601	-123.35
	763.673	-99.4253	763.673	-110.43	763.673	-123.33
	761.744	-99.3214	761.744	-110.37	761.744	-123.3
	759.816	-99.2786	759.816	-110.34	759.816	-123.33
	757.887	-99.2934	757.887	-110.34	757.887	-123.36
	755.959	-99.2705	755.959	-110.25	755.959	-123.37
	754.03	-99.1624	754.03	-110.01	754.03	-123.36
	752.102	-99.0415	752.102	-109.76	752.102	-123.34
	750.173	-99.0357	750.173	-109.7	750.173	-123.36
	748.245	-99.1797	748.245	-109.9	748.245	-123.45
	746.317	-99.4203	746.317	-110.25	746.317	-123.58
	744.388	-99.6823	744.388	-110.61	744.388	-123.75
	742.46	-99.9212	742.46	-110.9	742.46	-123.91
	740.531	-100.131	740.531	-111.13	740.531	-124.05
	738.603	-100.308	738.603	-111.35	738.603	-124.15
	736.674	-100.449	736.674	-111.54	736.674	-124.21
	734.746	-100.577	734.746	-111.73	734.746	-124.23
	732.817	-100.713	732.817	-111.95	732.817	-124.26
	730.889	-100.893	730.889	-112.23	730.889	-124.33
	728.96	-101.136	728.96	-112.54	728.96	-124.47
	727.032	-101.37	727.032	-112.76	727.032	-124.62
	725.104	-101.48	725.104	-112.83	725.104	-124.74
	723.175	-101.447	723.175	-112.8	723.175	-124.79
	721.246	-101.35	721.246	-112.73	721.246	-124.81
	719.318	-101.297	719.318	-112.74	719.318	-124.87
	717.39	-101.283	717.39	-112.81	717.39	-124.94
	715.461	-101.16	715.461	-112.76	715.461	-124.95
	713.533	-100.747	713.533	-112.37	713.533	-124.82
	711.604	-100.034	711.604	-111.63	711.604	-124.52
	709.676	-99.1522	709.676	-110.67	709.676	-124.08
	707.747	-98.315	707.747	-109.67	707.747	-123.59
	705.819	-97.6509	705.819	-108.79	705.819	-123.13
	703.89	-97.2056	703.89	-108.17	703.89	-122.76
	701.962	-96.9839	701.962	-107.86	701.962	-122.5
	700.033	-96.9694	700.033	-107.87	700.033	-122.35
	698.105	-97.0574	698.105	-108	698.105	-122.32
	696.177	-97.1338	696.177	-108.08	696.177	-122.4
	694.248	-97.1768	694.248	-108.03	694.248	-122.56
	692.319	-97.2127	692.319	-107.98	692.319	-122.73
	690.391	-97.2484	690.391	-108.01	690.391	-122.84
	688.463	-97.2827	688.463	-108.16	688.463	-122.91
	686.534	-97.312	686.534	-108.33	686.534	-122.98
	684.606	-97.3704	684.606	-108.46	684.606	-123.06
	682.677	-97.4511	682.677	-108.51	682.677	-123.19
	680.749	-97.5698	680.749	-108.59	680.749	-123.33
	678.82	-97.7009	678.82	-108.71	678.82	-123.47
	676.892	-97.8589	676.892	-108.86	676.892	-123.63
	674.963	-98.0089	674.963	-109.03	674.963	-123.78
	673.035	-98.1455	673.035	-109.26	673.035	-123.95
	671.106	-98.2125	671.106	-109.49	671.106	-124.09
	669.178	-98.192	669.178	-109.48	669.178	-124.13
	667.25	-98.1682	667.25	-109.32	667.25	-124.12
	665.321	-98.185	665.321	-109.19	665.321	-124.11
	663.393	-98.194	663.393	-109.18	663.393	-124.09
	661.464	-98.1621	661.464	-109.12	661.464	-124.12
	659.536	-98.1428	659.536	-109.07	659.536	-124.16
	657.607	-98.1836	657.607	-109.15	657.607	-124.2
	655.679	-98.2462	655.679	-109.3	655.679	-124.22
	653.75	-98.3985	653.75	-109.46	653.75	-124.23
	651.822	-98.5663	651.822	-109.55	651.822	-124.22
	649.893	-98.7145	649.893	-109.55	649.893	-124.17
	647.965	-98.8313	647.965	-109.49	647.965	-124.21
	646.036	-98.9537	646.036	-109.51	646.036	-124.32
	644.108	-98.9895	644.108	-109.72	644.108	-124.51
	642.179	-99.0279	642.179	-110.15	642.179	-124.71
	640.251	-99.2748	640.251	-110.66	640.251	-124.88
	638.322	-99.723	638.322	-111.03	638.322	-125.04
	636.394	-100.006	636.394	-111.21	636.394	-125.25
	634.466	-100.027	634.466	-111.31	634.466	-125.38
	632.537	-99.9344	632.537	-111.25	632.537	-125.5
	630.609	-99.9093	630.609	-111.18	630.609	-125.63
	628.68	-100.014	628.68	-111.32	628.68	-125.74
	626.752	-100.294	626.752	-111.67	626.752	-125.88
	624.823	-100.608	624.823	-112.2	624.823	-126.11
	622.895	-100.803	622.895	-112.83	622.895	-126.28
	620.966	-100.933	620.966	-113.16	620.966	-126.4
	619.038	-100.983	619.038	-112.96	619.038	-126.47
	617.109	-100.994	617.109	-112.66	617.109	-126.57
	615.181	-101.171	615.181	-112.73	615.181	-126.67
	613.252	-101.409	613.252	-112.91	613.252	-126.77
	611.324	-101.539	611.324	-113.07	611.324	-126.75
	609.395	-101.385	609.395	-113.03	609.395	-126.53
	607.467	-101.219	607.467	-112.9	607.467	-126.21
	605.538	-100.98	605.538	-112.74	605.538	-126.06
	603.61	-100.585	603.61	-112.55	603.61	-126.01
	601.682	-100.094	601.682	-112.16	601.682	-126.11
	599.753	-100.004	599.753	-111.9	599.753	-126.41
	597.825	-100.42	597.825	-111.88	597.825	-126.75
	595.896	-101.061	595.896	-112.3	595.896	-126.84
	593.968	-101.483	593.968	-113.41	593.968	-126.81
	592.039	-101.786	592.039	-114.91	592.039	-126.65
	590.111	-102.081	590.111	-115.66	590.111	-126.69
	588.182	-102.678	588.182	-115.28	588.182	-127.11
	586.254	-103.117	586.254	-114.7	586.254	-127.58
	584.325	-103.674	584.325	-114.71	584.325	-127.82
	582.397	-104.171	582.397	-115.31	582.397	-128.03
	580.468	-104.366	580.468	-116.45	580.468	-128.25
	578.54	-104.239	578.54	-118.12	578.54	-128.67
	576.611	-104.69	576.611	-119.17	576.611	-128.92
	574.683	-105.088	574.683	-118.75	574.683	-128.78
	572.755	-104.806	572.755	-117.71	572.755	-128.53
	570.826	-104.665	570.826	-117.29	570.826	-128.47
	568.898	-104.969	568.898	-117.34	568.898	-128.62
	566.969	-104.922	566.969	-117.11	566.969	-128.76
	565.041	-104.401	565.041	-117.38	565.041	-128.6
	563.112	-103.899	563.112	-118.27	563.112	-128.45
	561.184	-103.505	561.184	-119.1	561.184	-128.35
	559.255	-103.278	559.255	-119.13	559.255	-128.74
	557.327	-103.567	557.327	-118.82	557.327	-129.37
	555.398	-104.097	555.398	-118.21	555.398	-129.62
	553.47	-104.66	553.47	-117.63	553.47	-129.67
	551.541	-105.249	551.541	-117.72	551.541	-128.98
	549.613	-105.877	549.613	-118.07	549.613	-128.44

## Sheet: Fig.2h
Fig.2h		P/N ratio	ADLA (mol/PRU)
	p-PBI-G	0.03	0.05
	p-PBI-G-KOH	0.02	0.04
	p-PBI-G-240	0.06	0.11
	DC-PBI-G	0.23	0.42
	DC-PBI-G-KOH	0.06	0.11
	DC-PBI-G-240	1.07	1.93

## Sheet: Fig.2i
Fig.2i		Gel retention (%)
		H2SO4	DMAc	KOH
	m-PBI-D	0	23.8	74.5
	m-PBI-D-240	0	20.3	71.9
	p-PBI-G	0	42.2	72.1
	p-PBI-G-240	0	40.4	70.3
	HO-PBI-G	73.2	91.7	54.8
	HO-PBI-G-240	80.1	93.5	62.5
	DC-PBI-G	77.1	92.3	75.2
	DC-PBI-G-240	90.1	94.4	83.7

## Sheet: Fig.3a
Fig.3a	DC-PBI-G
	Time (hour)	P/N ratio	ADLA (mol/PRU)
	0	0.23	0.42
	10	1.07	1.93
	25	1.03	1.86
	40	0.98	1.77
	50	1.11	2.01

[truncated: 47 more sheets: Fig.3b, Fig.3c, Fig.3d, Fig.4a, Fig.4b, Fig.5a, Fig.5b, Fig.5c, Fig.5d, Fig.5e, Fig.5f, Fig.6a, Fig.6b, Fig.6c, Fig.6d, Fig.6e, Fig.6f, Fig.S1a, Fig.S1b, Fig.S3 …]
